# Supplementary material for: Improvement and Validation of a Multi-Locus Variable Number of Tandem Repeats Analysis (MLVA8+) for Klebsiella pneumoniae, Klebsiella variicola, and Klebsiella quasipneumoniae
Source: Microorganisms. 2023 Feb 10;11(2):444. doi: 10.3390/microorganisms11020444 (PMC9965953; doi:10.3390/microorganisms11020444)
Supplement: Supplementary file 1 [file microorganisms-11-00444-s001.zip]

Archive with 1 entries (1 files):
- microorganisms-2208900-supplementary.xlsx
