# Supplementary material for: Improvement and Validation of a Multi-Locus Variable Number of Tandem Repeats Analysis (MLVA8+) for Klebsiella pneumoniae, Klebsiella variicola, and Klebsiella quasipneumoniae
Source: Microorganisms. 2023 Feb 10;11(2):444. doi: 10.3390/microorganisms11020444 (PMC9965953; doi:10.3390/microorganisms11020444)
Supplement: Supplementary file 1 [file microorganisms-11-00444-s001.zip › microorganisms-2208900-supplementary.xlsx]

## Sheet: 1. VNTRs and primers info
Multiplex PCR	VNTR locus	Repeat unit size (bp)		Sequence	Coordinates *	Product size range (bp)	Allele numbers	Simpson's index of diversity	CI (95%)***	CINA (95%)
MLVA8.1	51	3	Repeat	CGG (in putative lipoprotein gene dedD)
			F	CTGAACCACATAGGCTTTGC	2974104–2974085	66 - 96	0-10	0.009	1.000-0.021	1.000-0.021
			R	CAGCAGGCCTCGACGCCAA	2973862–2973881
	27	6	Repeat	CATGGT (within putative nickel/cobalt efflux protein gene RcnA)
			F	GCGCGGCGGATGAGGACG	465260–465279	108 - 252	0-24	0.670	0.643-0.697	0.643-0.697
			R	GGATGCTCTGGCGCACCT	465756–465737
	53	11	Repeat	GCCGCTGCGCA (within gene encoding cell envelope integrity inner membrane protein TolA)
			F	CGAAGAAAGCGCAACAGG	834381–834398	255 - 315	0-5	0.130	0.088-0.172	0.088-0.172
			R	CGCCGTCCGCTTCTTTCG	834724–834704
	52	21	Repeat	GACGGTAAACAGCCGCAGCAC (intergenic)
			F	GATGACCGCCGCAGGGCTWAAAGT	2128873–2128857	421 - 568	0-7	0.642	0.620-0.665	0.620-0.665
			R	AGAASGGCAAGRGTTTGTC	2128665–2128680
MLVA8.2	58	3	Repeat	GCA/CAG** (within gene encoding penicillin-binding protein 1b)
			F	GAAYCCGTTTAATCAGTCCGG	193771–193789	77 - 107	0-10(2-12)	0.291	0.236-0.346	0.236-0.346
			R	TCTTTTCCTGCTGCTTCGG	194294–194271
	60	7	Repeat	CGTGTGA (intergenic, immediately downstream of putative bacterial regulatory protein, MarR)
			F	CGGTACGAATCTGTTGGATTAAGG	2041248–2041270	204 - 288	0-12	0.647	0.618-0.676	0.618-0.677
			R	CTGGAAGGCGAAGAACCC	2041593–2041575
	45	12	Repeat	ACCTTGCTCGAT (intergenic; upstream of putative porin gene)
			F	CACAAGAGTGTAACCAGTTGC	2924279–2924304	344 - 395	1-5	0.514	0.487-0.541	0.487-0.541
			R	ACAACGCGGCCATCAGCA	2924571–2924545
	10	57	Repeat	AAGAAACATCACAAAGCGGCCGCGAAACCGGCAGCCGAGCAGAAAGCGCAGGCGGCG (within putative acid shock protein gene asr)
			F	CCATACTACCGTTCACCAYAA	2198397–2198378	425 - 710	0-5(2-7)	0.656	0.631-0.680	0.631-0.681
			R	CGATGGTCGATAACATGGTA	2197938–2197957
Table S1. Variable Number Tandem Repeats included in the MLVA scheme. * All genomic coordinates refer to K. pneumoniae strain MGH78578 (GenBank ID: CP000647.1). F and R are short from forward and reverse primers in the MLVA mPCR. The amplification of target VNTRs yields products within described ranges and keeps the bands from overlapping or exchanging positions. Ambiguous bases are marked in red…

## Sheet: 2. PCR setup
			MLVA 8.1			MLVA 8.2			PCR setup program
Reagent		Stock conc	Reaction conc	Vol per 1 react [µl]	Vol for 10 reactions PCR [µl]	Reaction conc	Vol per 1 react [µl]	Vol for 10 reactions PCR [µl]	Cycles	Temperature	Time
PCR buffer [x]		10	1	1.25	12.5	1	1.25	12.5		95C	3 min
dNTP mix [mM]		10	0.25	0.3125	3.125	0.25	0.3125	3.125	8x Touch-Down	96C	10 s
DMSO [%]		100	1	0.125	1.25	1	0.125	1.25		64-57C-TD	30 s
TEA-Cl [mM]		300	16	0.666667	6.66667	16	0.666667	6.66667		66C	60 s
PrimeTaq [Units/µl]		5	0.045	0.1125	1.125	0.045	0.225	2.25	24x	96C	10 s
51F	58F	10	0.35	0.4375	4.375	0.35	0.4375	4.375		56C	30 s
53F	60F	10	0.2	0.25	2.5	0.125	0.15625	1.5625		66C	60 s
27F	45F	10	0.225	0.28125	2.8125	0.2	0.25	2.5		70C	15 min
52F	10F	10	0.325	0.40625	4.0625	0.45	0.5625	5.625
51R	58R	10	0.35	0.4375	4.375	0.35	0.4375	4.375
53R	60R	10	0.2	0.25	2.5	0.125	0.15625	1.5625
27R	45R	10	0.225	0.28125	2.8125	0.2	0.25	2.5
52R	10R	10	0.325	0.40625	4.0625	0.45	0.5625	5.625
sample DNA, ng/µl		5÷10		1.5	15		1.5	15
molecular grade Water				5.78333	57.8333		5.60833	56.0833
Table S2. PCR scheme for MLVA8.1 and MLVA 8.2. Briefly, two mix reactions were prepared for each of 8.1 and 8.2 in separate tubes. Both contained PCR buffer, dNTP mix, DMSO, TEA-Cl, PerpetualTaq and molecular-grade water. Primer sets are added as follows: 8.1 - VNTR 51, 52, 27 and 52; 8.2 - VNTR 58, 60, 45 and 10. The primer pairs' concentrations varied and optimized for optimal amplification and…

## Sheet: 3. VNTR
	VNTRs and the corresponding fragment size between two reference genomes ATCC 700603 ATCC 13883
	MLVA scheme									Antoinette A. T. P. Brink's MLVA scheme
	8.1				8.1
Repeat Copy Number	51 (3bp)	52 (21bp)	53 (12bp)	27 (6bp)	58 alt-CAG (3bp)	60 (7bp)	45 (12bp)	10 (57bp)		51 (3bp) NTL	52 (21bp) NTL	53 (11bp) NTL	27 (6bp) NTL	58 (3bp) NTL	60 (7bp) NTL	45 (12bp) NTL	10 (57bp) NTL
0	96	421	255	108	71	204		425		224		315	436	501	311	264	398
1	99	442	267	114	74	211	344	482		227		326	442	504	318	276	455
2	102	463	279	120	77	218	356	539		230	172	337	448	507	325	288	512
3	105	484	291	126	80	225	368	596		233	193	348	454	510	332	300-302	569
4	108	505	303	132	83	232	380	653		236	214	359	460	513	339		626-632
5	111	526	315	138	86	239	392	710		239	235	367-370	466	516	346
6	114	547		144	89	246		767		242	256-258		472	519	353
7	117	568		150	92	253				245			478	522	360
8	120			156	95	260				248			484	525	367
9	123			162	98	267				251			490	528	374
10	126			168	101	274				253-254			496	531-538	381
11				174	104	281							502		388-391
12				180	107	288							508
13				186									514
14				192									520
15				198									526
16				204									532
17				210									538
18				216									544
19				222									550
20				228
21				234
22				240
23				246
24				252
Table S3. Comparison of the exact fragment sizes with two reference genomes Klebsiella quasipneumoniae ATCC 700603 (yellow) and Klebsiella pneumoniae ATCC 13883 (blue) obtained with the original and the modified MLVA8+ scheme. The new primers are indicated on the left side. VNTR 10 of both strains share the same length and is coloured green. In ATCC 700603 no amplification was reported for VNTRs …

## Sheet: 4. Normalization table
MLVA Locus	Brink et al.	This study
51 VNTR - CGG	4	4
27 VNTR - CATGGT	5	5
53 VNTR - GCCGCTGCGCA	0	0
52 VNTR - GACGGTAAACAGCCGCAGCAC	4	4
58 VNTR* - GCA/CAG	2	4
60 VNTR - CGTGTGA	4	4
45 VNTR - ACCTTGCTCGAT	3	3
10 VNTR** - AAGAAACATCACAAAGCGGCCGCGAAACCGGCAGCCGAGCAGAAAGCGCAGGCGGCG	2	2
Table S4. In silico convention for the reference genome ATCC 13883 (accession number JOOW00000000). * In the case of VNTR 53 we observed the repeat pattern and decided that it varied in 3 bp CAG sequence instead of GCA, as in the Brink et al. scheme. The repeat number is therefore increased accordingly by 2 in our sample set. ** The number of tandem repeats was established to be 0-5.

## Sheet: 5. Аll strains (set A)
Table S5. All strains (set A)
Code	Hospital	Collection date	Ward	Sampling site	Carbapenemase	MLST	MLVA	VNTR_52	VNTR_45	VNTR_53	VNTR_51	VNTR_60	VNTR_10	VNTR_27	VNTR_58		8.1 - 52	8.2 - 45	8.1 - 53	8.1 - 51	8.2 - 60	8.2 - 10	8.1 - 27	8.2 - 58		Name	# partitions	Simpson's ID	CI (95%)	CINA (95%)
ATCC_13883		reference K. pneumoniae				3	66	4	3	0	4	4	2	5	4		505	368	255	108	236	539	138	83		VNTR_58	9	0.291	(0.236-0.346)	(0.236-0.346)
ATCC_700603		reference K. quasipneumoniae				851	16	3	3	3.27273	3	-0.428571	2	3	6		484	368	291	105	205	539	126	89		VNTR_27	11	0.670	(0.643-0.697)	(0.643-0.697)
NR01_Kv	Hospital O	VII.2017	unknown		negative		39	3	2	3.27273	4	3	5	9	5		484	356	291	108	229	710	162	86		VNTR_10	6	0.656	(0.631-0.680)	(0.631-0.681)
2419	Hospital D	VIII.2012	Surgery	urine	negative		20	3	2	2.18182	4	4	2	5	3		484	356	279	108	236	539	138	80		VNTR_60	7	0.647	(0.618-0.676)	(0.618-0.677)
2472	Hospital P	X.2012	ICU	CVC	negative		20	3	2	2.18182	4	4	2	5	3		484	356	279	108	236	539	138	80		VNTR_51	3	0.009	(1.000-0.021)	(1.000-0.021)
2667	unknown	V.2013	unknown	unknown	negative		20	3	2	2.18182	4	4	2	5	3		484	356	279	108	236	539	138	80		VNTR_53	5	0.130	(0.088-0.172)	(0.088-0.172)
2671	Hospital Q	X.2013	ICU	wound	KPC-2	258	3	3	3	2.18182	4	3	2	9	3		484	368	279	108	229	539	162	80		VNTR_45	5	0.514	(0.487-0.541)	(0.487-0.541)
2682	Hospital P	XII.2013	ICU	urine	NDM-1		7	5	2	2.18182	4	4	3	12	3		526	356	279	108	236	596	180	80		VNTR_52	5	0.642	(0.620-0.665)	(0.620-0.665)
2718	Hospital J	III.2014	ICU	blood	KPC		12	5	2	2.18182	4	7	0	15	3		526	356	279	108	257	425	198	80
2761	Hospital J	V.2014	ICU	CSF	KPC	15	12	5	2	2.18182	4	7	0	15	3		526	356	279	108	257	425	198	80
2830	Hospital B	IX.2014	Endocrinology	urine	NDM		7	5	2	2.18182	4	4	3	12	3		526	356	279	108	236	596	180	80
2860	Hospital B	X.2014	ICU	throat aspirate	NDM		7	5	2	2.18182	4	4	3	12	3		526	356	279	108	236	596	180	80
2868	Hospital B	XII.2014	Gastroenterology	bile	negative		18	3	2	2.18182	4	5	1.78947	9	6		484	356	279	108	243	527	162	89
2874	Hospital J	XII.2014	Cardiology	wound	VIM	147	9	5	3	2.18182	4	6	1	6	3		526	368	279	108	250	482	144	80
2875	Hospital J	XII.2014	Neurology	pleural exudate	KPC		17	3	3	2.18182	4	6	1	12	3		484	368	279	108	250	482	180	80
2876	Hospital J	XII.2014	Neurology	blood	KPC		17	3	3	2.18182	4	6	1	12	3		484	368	279	108	250	482	180	80
2899	unknown	I. 2015	unknown		negative	530	1	5	2	1.09091	4	4	2	9	3		526	356	267	108	236	539	162	80
2901	Outpatient B	I. 2015	outpatient	urine	NDM		7	5	2	2.18182	4	4	3	12	3		526	356	279	108	236	596	180	80
2968	Hospital B	V.2015	ICU	urine	NDM		7	5	2	2.18182	4	4	3	12	3		526	356	279	108	236	596	180	80
2988	Hospital B	VII.2015	Nephrology	urine	NDM		7	5	2	2.18182	4	4	3	12	3		526	356	279	108	236	596	180	80
2989	Hospital B	VII.2015	Surgery	abscess	negative		2	3	2	2.18182	4	4	0	5	3		484	356	279	108	236	425	138	80
2994	Hospital J	VIII.2015	Neurology	blood	KPC		6	4	2	2.18182	4	3	1	12	10		505	356	279	108	229	482	180	101
2997	Hospital J	VIII.2015	Neurology	blood	KPC		6	4	2	2.18182	4	3	1	12	10		505	356	279	108	229	482	180	101
2998	Hospital J	VIII.2015	Neurology	CSF	KPC		6	4	2	2.18182	4	3	1	12	10		505	356	279	108	229	482	180	101
3161	Hospital I	IV.2016	Clinical Microbiology	surface near patient bed	NDM		7	5	2	2.18182	4	4	3	12	3		526	356	279	108	236	596	180	80
3162	Hospital I	IV.2016	Clinical Microbiology	bottom surface	NDM		7	5	2	2.18182	4	4	3	12	3		526	356	279	108	236	596	180	80
3165	Hospital I	IV.2016	Clinical Microbiology	skin swab	NDM		7	5	2	2.18182	4	4	3	12	3		526	356	279	108	236	596	180	80
3168	Hospital I	IV.2016	Burns and plastics ward	wound	KPC		11	4	3	2.18182	4	6	3	9	1		505	368	279	108	250	596	162	74
3172	Hospital I	IV.2016	First inner ward	urine	negative		18	3	2	2.18182	4	5	1.78947	9	6		484	356	279	108	243	527	162	89
3173	Hospital I	IV.2016	First inner ward	urine	negative		18	3	2	2.18182	4	5	1.78947	9	6		484	356	279	108	243	527	162	89
3174	Hospital I	IV.2016	First inner ward	urine	negative		18	3	2	2.18182	4	5	1.78947	9	6		484	356	279	108	243	527	162	89
3175	Hospital I	IV.2016	Clinical Microbiology	surface near patient bed	KPC	37	11	4	3	2.18182	4	6	3	9	1		505	368	279	108	250	596	162	74
3183	Hospital B	V.2016	Surgery	peritoneal punctate	NDM		7	5	2	2.18182	4	4	3	12	3		526	356	279	108	236	596	180	80
3190	Hospital B	V.2016	ICU	peritoneal punctate	NDM		7	5	2	2.18182	4	4	3	12	3		526	356	279	108	236	596	180	80
3191	Hospital B	V.2016	Neurosurgery	CSF	NDM		7	5	2	2.18182	4	4	3	12	3		526	356	279	108	236	596	180	80
3202	Hospital I	VII.2016	unknown	wound	NDM		7	5	2	2.18182	4	4	3	12	3		526	356	279	108	236	596	180	80
3203	Hospital I	VII.2016	unknown	CVC	NDM		7	5	2	2.18182	4	4	3	12	3		526	356	279	108	236	596	180	80
3216	Hospital B	VIII.2016	unknown	peritoneal punctate	NDM		7	5	2	2.18182	4	4	3	12	3		526	356	279	108	236	596	180	80
3225	Hospital B	X.2016	Neurosurgery	urine	NDM		7	5	2	2.18182	4	4	3	12	3		526	356	279	108	236	596	180	80
3227	Hospital B	X.2016	Nephrology	urine	NDM		7	5	2	2.18182	4	4	3	12	3		526	356	279	108	236	596	180	80
3230	Hospital A	XI.2016	ICU	peritoneal punctate	KPC		2	3	2	2.18182	4	4	0	5	3		484	356	279	108	236	425	138	80
3231	Hospital A	XI.2016	ICU	blood	KPC		2	3	2	2.18182	4	4	0	5	3		484	356	279	108	236	425	138	80
3232	Hospital A	XI.2016	ICU	transtracheeal secrete	KPC		2	3	2	2.18182	4	4	0	5	3		484	356	279	108	236	425	138	80
3233	Hospital A	XI.2016	ICU	transtracheeal secrete	KPC		2	3	2	2.18182	4	4	0	5	3		484	356	279	108	236	425	138	80
3234	Hospital A	XI.2016	ICU Cardiac surgery	transtracheeal secrete	NDM		7	5	2	2.18182	4	4	3	12	3		526	356	279	108	236	596	180	80
3235	Hospital A	XI.2016	ICU	blood	KPC		2	3	2	2.18182	4	4	0	5	3		484	356	279	108	236	425	138	80
3259	Hospital I	XI.2016	Neonatology	eye swab	negative		14	3	2	2.18182	4	5	2	9	1		484	356	279	108	243	539	162	74
3260	Hospital I	XI.2016	ICU	peritoneal exudate	NDM		7	5	2	2.18182	4	4	3	12	3		526	356	279	108	236	596	180	80
3262	Hospital I	XI.2016	Surgery	wound	KPC		11	4	3	2.18182	4	6	3	9	1		505	368	279	108	250	596	162	74
3263	Hospital I	XI.2016	Surgery	wound	NDM		7	5	2	2.18182	4	4	3	12	3		526	356	279	108	236	596	180	80
3264	Hospital I	XI.2016	Surgery	peritoneal punctate	NDM		7	5	2	2.18182	4	4	3	12	3		526	356	279	108	236	596	180	80
3266	Hospital I	XI.2016	First inner ward	urine	NDM		7	5	2	2.18182	4	4	3	12	3		526	356	279	108	236	596	180	80
3268	Hospital I	XI.2016	Surgery	wound	NDM		7	5	2	2.18182	4	4	3	12	3		526	356	279	108	236	596	180	80
3270	Hospital A	XII.2016	ICU	transtracheeal secrete	KPC		2	3	2	2.18182	4	4	0	5	3		484	356	279	108	236	425	138	80
3272	Hospital A	XII.2016	ICU	transtracheeal secrete	KPC		2	3	2	2.18182	4	4	0	5	3		484	356	279	108	236	425	138	80
3273	Hospital A	XII.2016	Neurosurgery	BAL	KPC		2	3	2	2.18182	4	4	0	5	3		484	356	279	108	236	425	138	80
3275	Hospital A	XII.2016	ICU Cardiac surgery	blood	KPC,NDM	29	2	3	2	2.18182	4	4	0	5	3		484	356	279	108	236	425	138	80
3276	Hospital A	XII.2016	ICU	transtracheeal secrete	KPC		2	3	2	2.18182	4	4	0	5	3		484	356	279	108	236	425	138	80
3280	Hospital B	XII.2016	First inner ward	throat aspirate	NDM		7	5	2	2.18182	4	4	3	12	3		526	356	279	108	236	596	180	80
3281	Hospital B	XII.2016	First inner ward	CVC	NDM		7	5	2	2.18182	4	4	3	12	3		526	356	279	108	236	596	180	80
3336	Hospital C	III.2017	Clinical Microbiology	urine	NDM		7	5	2	2.18182	4	4	3	12	3		526	356	279	108	236	596	180	80
3337	Hospital C	III.2017	Clinical Microbiology	urine	KPC	258	3	3	3	2.18182	4	3	2	9	3		484	368	279	108	229	539	162	80
3338	Hospital C	III.2017	Clinical Microbiology	urine	NDM		7	5	2	2.18182	4	4	3	12	3		526	356	279	108	236	596	180	80
3348	Outpatient C	III.2017	outpatient lab	urine	NDM		7	5	2	2.18182	4	4	3	12	3		526	356	279	108	236	596	180	80
3349	Hospital C	III.2017	unknown	urine	NDM		7	5	2	2.18182	4	4	3	12	3		526	356	279	108	236	596	180	80
3350	Hospital C	III.2017	unknown	urine	NDM		7	5	2	2.18182	4	4	3	12	3		526	356	279	108	236	596	180	80
3351	Hospital C	III.2017	unknown	urine	NDM		7	5	2	2.18182	4	4	3	12	3		526	356	279	108	236	596	180	80
3352	Hospital C	III.2017	unknown	urine	NDM		7	5	2	2.18182	4	4	3	12	3		526	356	279	108	236	596	180	80
3353	Hospital C	III.2017	unknown	urine	NDM		7	5	2	2.18182	4	4	3	12	3		526	356	279	108	236	596	180	80
3354	Hospital C	III.2017	unknown	urine	NDM		7	5	2	2.18182	4	4	3	12	3		526	356	279	108	236	596	180	80
3364	Hospital F	IV.2017	First inner ward	urine	NDM		7	5	2	2.18182	4	4	3	12	3		526	356	279	108	236	596	180	80
3367	Outpatient C	IV.2017	outpatient lab	wound	NDM		7	5	2	2.18182	4	4	3	12	3		526	356	279	108	236	596	180	80
3368	Hospital C	IV.2017	unknown	urine	NDM		7	5	2	2.18182	4	4	3	12	3		526	356	279	108	236	596	180	80
3369	Hospital C	IV.2017	unknown	urine	NDM		7	5	2	2.18182	4	4	3	12	3		526	356	279	108	236	596	180	80
3370	Hospital O	IV.2017	unknown	wound	NDM		7	5	2	2.18182	4	4	3	12	3		526	356	279	108	236	596	180	80
3377	Hospital H	V.2017	unknown	urine	NDM		7	5	2	2.18182	4	4	3	12	3		526	356	279	108	236	596	180	80
3385	Hospital F	VI.2017	unknown	intubation tube discharge	NDM		7	5	2	2.18182	4	4	3	12	3		526	356	279	108	236	596	180	80
3386	Hospital F	VI.2017	unknown	urine	NDM		7	5	2	2.18182	4	4	3	12	3		526	356	279	108	236	596	180	80
3387	Hospital F	VI.2017	unknown	throat swab	NDM		7	5	2	2.18182	4	4	3	12	3		526	356	279	108	236	596	180	80
3390	Hospital F	VI.2017	unknown	throat swab	NDM		7	5	2	2.18182	4	4	3	12	3		526	356	279	108	236	596	180	80
3391	Hospital F	VI.2017	unknown	throat swab	NDM		7	5	2	2.18182	4	4	3	12	3		526	356	279	108	236	596	180	80
3392	Hospital F	VI.2017	unknown	blood	NDM		7	5	2	2.18182	4	4	3	12	3		526	356	279	108	236	596	180	80
3409	Hospital B	VI.2017	ICU	throat aspirate	NDM		7	5	2	2.18182	4	4	3	12	3		526	356	279	108	236	596	180	80
3410	Hospital B	VI.2017	ICU	urine	NDM		7	5	2	2.18182	4	4	3	12	3		526	356	279	108	236	596	180	80
3411	Hospital B	VI.2017	ICU	urine	NDM		7	5	2	2.18182	4	4	3	12	3		526	356	279	108	236	596	180	80
3412	Hospital B	VI.2017	ICU	throat aspirate	NDM		7	5	2	2.18182	4	4	3	12	3		526	356	279	108	236	596	180	80
3413	Hospital B	VI.2017	ICU	throat aspirate	NDM		7	5	2	2.18182	4	4	3	12	3		526	356	279	108	236	596	180	80
3426	Hospital B	VIII.2017	ICU	blood	NDM		7	5	2	2.18182	4	4	3	12	3		526	356	279	108	236	596	180	80
3447	Hospital B	XI.2017	unknown	urine	NDM		7	5	2	2.18182	4	4	3	12	3		526	356	279	108	236	596	180	80
3450	Outpatient C	XI.2017	outpatient lab	blood	NDM		7	5	2	2.18182	4	4	3	12	3		526	356	279	108	236	596	180	80
3451	Hospital M	XI.2017	unknown	anal swab	NDM		7	5	2	2.18182	4	4	3	12	3		526	356	279	108	236	596	180	80
3452	Outpatient A	XI.2017	STD lab	urine	NDM		7	5	2	2.18182	4	4	3	12	3		526	356	279	108	236	596	180	80
3455	Hospital L	XII.2017	unknown	wound	NDM	11	7	5	2	2.18182	4	4	3	12	3		526	356	279	108	236	596	180	80
3460	Hospital L	XII.2017	unknown	urine	NDM		7	5	2	2.18182	4	4	3	12	3		526	356	279	108	236	596	180	80
3467	Hospital B	II.2018	unknown	urine	NDM	11	7	5	2	2.18182	4	4	3	12	3		526	356	279	108	236	596	180	80
3472	Hospital C	III.2018	Peadiatric ICU	urine	NDM		7	5	2	2.18182	4	4	3	12	3		526	356	279	108	236	596	180	80
3473	Hospital C	III.2018	Peadiatric ICU	blood	NDM	11	7	5	2	2.18182	4	4	3	12	3		526	356	279	108	236	596	180	80
3476	Hospital C	III.2018	Obstetrics and Gynaecology	wound	NDM		7	5	2	2.18182	4	4	3	12	3		526	356	279	108	236	596	180	80
3477	Hospital C	III.2018	ICU	blood	NDM	11	7	5	2	2.18182	4	4	3	12	3		526	356	279	108	236	596	180	80
3478	Hospital C	III.2018	Burns ward	urine	NDM	11	7	5	2	2.18182	4	4	3	12	3		526	356	279	108	236	596	180	80
3479	Hospital C	III.2018	Burns ward	urine	NDM		7	5	2	2.18182	4	4	3	12	3		526	356	279	108	236	596	180	80
3486	Outpatient C	III.2018	outpatient lab	wound	NDM	11	7	5	2	2.18182	4	4	3	12	3		526	356	279	108	236	596	180	80
3487	Hospital L	III.2018	Nephrology	urine	NDM	11	7	5	2	2.18182	4	4	3	12	3		526	356	279	108	236	596	180	80
3491	Hospital M	IV.2018	Neonatology	throat aspirate	NDM		7	5	2	2.18182	4	4	3	12	3		526	356	279	108	236	596	180	80
3492	Hospital M	IV.2018	Neonatology	anal swab	NDM		7	5	2	2.18182	4	4	3	12	3		526	356	279	108	236	596	180	80
3493	Hospital L	IV.2018	Endocrinology	urine	NDM		7	5	2	2.18182	4	4	3	12	3		526	356	279	108	236	596	180	80
3502	Outpatient C	IV.2018	outpatient lab	urine	NDM		7	5	2	2.18182	4	4	3	12	3		526	356	279	108	236	596	180	80
3511	Hospital H	V.2018	First inner ward	urine	NDM		7	5	2	2.18182	4	4	3	12	3		526	356	279	108	236	596	180	80
3523	Outpatient C	V.2018	outpatient lab	urine	NDM		7	5	2	2.18182	4	4	3	12	3		526	356	279	108	236	596	180	80
3526	Hospital B	VI.2018	Neonatology	nasal swab	NDM		7	5	2	2.18182	4	4	3	12	3		526	356	279	108	236	596	180	80
3529	Hospital L	VI.2018	Urology	urine	NDM		7	5	2	2.18182	4	4	3	12	3		526	356	279	108	236	596	180	80
3544	Hospital G	VI.2018	Pulmonology	sputum	NDM		7	5	2	2.18182	4	4	3	12	3		526	356	279	108	236	596	180	80
3545	Hospital G	VI.2018	ICU	wound	NDM		7	5	2	2.18182	4	4	3	12	3		526	356	279	108	236	596	180	80
3558	Hospital L	VII.2018	Urology	urine	NDM		7	5	2	2.18182	4	4	3	12	3		526	356	279	108	236	596	180	80
3560	Hospital R	VII.2018	Urology	urine	NDM		7	5	2	2.18182	4	4	3	12	3		526	356	279	108	236	596	180	80
3561	Hospital R	VII.2018	Rheumatology	urine	NDM		7	5	2	2.18182	4	4	3	12	3		526	356	279	108	236	596	180	80
3562	Hospital R	VII.2018	ICU	throat aspirate	NDM		7	5	2	2.18182	4	4	3	12	3		526	356	279	108	236	596	180	80
3563	Hospital R	VII.2018	Surgery	wound	NDM		7	5	2	2.18182	4	4	3	12	3		526	356	279	108	236	596	180	80
3564	Hospital R	VII.2018	ICU	blood	NDM		7	5	2	2.18182	4	4	3	12	3		526	356	279	108	236	596	180	80
3567	Hospital B	VII.2018	ICU	urine	NDM		7	5	2	2.18182	4	4	3	12	3		526	356	279	108	236	596	180	80
3569	Outpatient C	VII.2018	outpatient lab	urine	NDM		7	5	2	2.18182	4	4	3	12	3		526	356	279	108	236	596	180	80
3581	Outpatient C	VII.2018	outpatient lab	urine	negative		40	5	2	2.18182	4	7	0	12	3		526	356	279	108	257	425	180	80
3584	Hospital B	VIII.2018	Neurosurgery	urine	NDM		7	5	2	2.18182	4	4	3	12	3		526	356	279	108	236	596	180	80
3585	Hospital B	VIII.2018	Тhoracic surgery	wound	KPC		21	5	3	2.18182	4	3	2	9	3		526	368	279	108	229	539	162	80
3724	Hospital A	XII.2018	Nephrology	urine	NDM		7	5	2	2.18182	4	4	3	12	3		526	356	279	108	236	596	180	80
3725	Hospital A	XII.2018	Urology	urine	NDM		7	5	2	2.18182	4	4	3	12	3		526	356	279	108	236	596	180	80
3726	Hospital A	XII.2018	Urology	wound	NDM		7	5	2	2.18182	4	4	3	12	3		526	356	279	108	236	596	180	80
3727	Hospital A	XII.2018	Urology	urine	NDM		7	5	2	2.18182	4	4	3	12	3		526	356	279	108	236	596	180	80
3728	Hospital A	XII.2018	ICU	urethral catheter	NDM		2	3	2	2.18182	4	4	0	5	3		484	356	279	108	236	425	138	80
3729	Hospital A	XII.2018	Cardiac surgery	wound	NDM		7	5	2	2.18182	4	4	3	12	3		526	356	279	108	236	596	180	80
3732	Hospital A	XII.2018	Оrthopaedics and traumatology	CVC	NDM		22	4	3	1.09091	4	4	2	9	7		505	368	267	108	236	539	162	92
3733	Hospital A	XII.2018	Surgery	wound	NDM		7	5	2	2.18182	4	4	3	12	3		526	356	279	108	236	596	180	80
3734	Hospital A	XII.2018	Urology	urine	NDM		7	5	2	2.18182	4	4	3	12	3		526	356	279	108	236	596	180	80
3736	Hospital A	XII.2018	Cardiac surgery	throat swab	NDM		7	5	2	2.18182	4	4	3	12	3		526	356	279	108	236	596	180	80
3737	Hospital A	XII.2018	Nephrology	urine	NDM		23	5	2	2.18182	4	5	3	12	3		526	356	279	108	243	596	180	80
3738	Hospital A	XII.2018	Urology	urine	NDM		7	5	2	2.18182	4	4	3	12	3		526	356	279	108	236	596	180	80
3740	Hospital A	XII.2018	Surgery	urine	NDM		7	5	2	2.18182	4	4	3	12	3		526	356	279	108	236	596	180	80
3741	Hospital A	XII.2018	ICU	throat swab	KPC		3	3	3	2.18182	4	3	2	9	3		484	368	279	108	229	539	162	80
3742	Hospital A	XII.2018	Nephrology	urine	NDM		7	5	2	2.18182	4	4	3	12	3		526	356	279	108	236	596	180	80
3743	Hospital A	XII.2018	Cardiac surgery	wound	KPC		4	3	3	2.18182	4	3	2	6	3		484	368	279	108	229	539	144	80
3744	Hospital A	XII.2018	ICU	throat swab	KPC		3	3	3	2.18182	4	3	2	9	3		484	368	279	108	229	539	162	80
3745	Hospital A	XII.2018	Cardiac surgery	blood	KPC		4	3	3	2.18182	4	3	2	6	3		484	368	279	108	229	539	144	80
3746	Hospital A	XII.2018	ICU	throat swab	KPC		3	3	3	2.18182	4	3	2	9	3		484	368	279	108	229	539	162	80
3747	Hospital A	XII.2018	ICU	throat swab	KPC		3	3	3	2.18182	4	3	2	9	3		484	368	279	108	229	539	162	80
3748	Hospital A	XII.2018	Cardiac surgery	wound	KPC		4	3	3	2.18182	4	3	2	6	3		484	368	279	108	229	539	144	80
3749	Hospital A	XII.2018	Cardiac surgery	throat swab	KPC		4	3	3	2.18182	4	3	2	6	3		484	368	279	108	229	539	144	80
3757	Hospital I	XII.2018	First inner ward	urine	KPC		11	4	3	2.18182	4	6	3	9	1		505	368	279	108	250	596	162	74
3759	Hospital C	XII.2018	unknown	urine	NDM		7	5	2	2.18182	4	4	3	12	3		526	356	279	108	236	596	180	80
3760	Hospital C	XII.2018	unknown	urine	NDM		7	5	2	2.18182	4	4	3	12	3		526	356	279	108	236	596	180	80
3761	Hospital C	XII.2018	unknown	urine	NDM		7	5	2	2.18182	4	4	3	12	3		526	356	279	108	236	596	180	80
3762	Hospital C	XII.2018	unknown	wound	NDM		12	5	2	2.18182	4	7	0	15	3		526	356	279	108	257	425	198	80
3763	Hospital C	I.2019	unknown	urine	NDM		7	5	2	2.18182	4	4	3	12	3		526	356	279	108	236	596	180	80
3764	Hospital P	I.2019	unknown	blood	NDM		7	5	2	2.18182	4	4	3	12	3		526	356	279	108	236	596	180	80
3765	Hospital P	I.2019	unknown	blood	NDM		7	5	2	2.18182	4	4	3	12	3		526	356	279	108	236	596	180	80
3766	Hospital P	I.2019	unknown	urine	NDM		7	5	2	2.18182	4	4	3	12	3		526	356	279	108	236	596	180	80
3994	Hospital G	XI.2019	Clinical Microbiology	urine	KPC		26	3	3	2.18182	4	3	2	10	3		484	368	279	108	229	539	168	80
3995	Hospital G	XI.2019	Clinical Microbiology	urine	NDM		7	5	2	2.18182	4	4	3	12	3		526	356	279	108	236	596	180	80
3998	Hospital E	X.2019	ICU	CVC	KPC		35	3	2	2.18182	4	5	2	9	4		484	356	279	108	243	539	162	83
3999	Hospital E	X.2019	ICU	blood	KPC		35	3	2	2.18182	4	5	2	9	4		484	356	279	108	243	539	162	83
4000	Hospital E	X.2019	Neurosurgery	urine	KPC		35	3	2	2.18182	4	5	2	9	4		484	356	279	108	243	539	162	83
4018	Hospital A	XII.2019	ICU	transtracheeal secrete	KPC		3	3	3	2.18182	4	3	2	9	3		484	368	279	108	229	539	162	80
4019	Hospital A	XII.2019	Nephrology	urine	NDM		7	5	2	2.18182	4	4	3	12	3		526	356	279	108	236	596	180	80
4020	Hospital A	XII.2019	Cardiac surgery	wound	KPC, NDM		7	5	2	2.18182	4	4	3	12	3		526	356	279	108	236	596	180	80
4021	Hospital A	XII.2019	ICU	transtracheeal secrete	KPC		3	3	3	2.18182	4	3	2	9	3		484	368	279	108	229	539	162	80
4023	Hospital A	XII.2019	ICU	transtracheeal secrete	KPC		3	3	3	2.18182	4	3	2	9	3		484	368	279	108	229	539	162	80
4024	Hospital A	XII.2019	Cardiac surgery	peritoneal punctate	NDM		7	5	2	2.18182	4	4	3	12	3		526	356	279	108	236	596	180	80
4025	Hospital A	XII.2019	Surgery	peritoneal punctate	KPC		3	3	3	2.18182	4	3	2	9	3		484	368	279	108	229	539	162	80
4026	Hospital A	XII.2019	Surgery	BAL	KPC		3	3	3	2.18182	4	3	2	9	3		484	368	279	108	229	539	162	80
4027	Hospital A	XII.2019	Surgery	CVC	KPC		3	3	3	2.18182	4	3	2	9	3		484	368	279	108	229	539	162	80
4028	Hospital A	XII.2019	Cardiac surgery	blood	NDM		7	5	2	2.18182	4	4	3	12	3		526	356	279	108	236	596	180	80
4029	Hospital A	XII.2019	ICU	blood	KPC		3	3	3	2.18182	4	3	2	9	3		484	368	279	108	229	539	162	80
4030	Hospital A	XII.2019	ICU	BAL	KPC		3	3	3	2.18182	4	3	2	9	3		484	368	279	108	229	539	162	80
4031	Hospital A	XII.2019	Cardiac surgery	wound	NDM		7	5	2	2.18182	4	4	3	12	3		526	356	279	108	236	596	180	80
4032	Hospital A	XII.2019	ICU	transtracheeal secrete	KPC		3	3	3	2.18182	4	3	2	9	3		484	368	279	108	229	539	162	80
4033	Hospital A	XII.2019	Nephrology	urine	NDM		7	5	2	2.18182	4	4	3	12	3		526	356	279	108	236	596	180	80
4034	Hospital A	XII.2019	Nephrology	urine	NDM		7	5	2	2.18182	4	4	3	12	3		526	356	279	108	236	596	180	80
4035	Hospital A	XII.2019	ICU	wound	KPC		3	3	3	2.18182	4	3	2	9	3		484	368	279	108	229	539	162	80
4036	Hospital A	XII.2019	Surgery	wound	NDM		7	5	2	2.18182	4	4	3	12	3		526	356	279	108	236	596	180	80
4037	Hospital A	XII.2019	Surgery	wound	KPC, NDM		7	5	2	2.18182	4	4	3	12	3		526	356	279	108	236	596	180	80
4038	Hospital A	XII.2019	Surgery	wound	KPC		3	3	3	2.18182	4	3	2	9	3		484	368	279	108	229	539	162	80
4039	Hospital A	XII.2019	ICU	transtracheeal secrete	KPC		3	3	3	2.18182	4	3	2	9	3		484	368	279	108	229	539	162	80
4040	Hospital A	XII.2019	Cardiac surgery	urethral catheter	KPC		3	3	3	2.18182	4	3	2	9	3		484	368	279	108	229	539	162	80
4041	Hospital A	XII.2019	ICU	transtracheeal secrete	KPC		3	3	3	2.18182	4	3	2	9	3		484	368	279	108	229	539	162	80
4042	Hospital A	XII.2019	ICU	blood	KPC		3	3	3	2.18182	4	3	2	9	3		484	368	279	108	229	539	162	80
4225	Hospital G	VII.2020		wound	NDM		5	5	2	2.18182	4	4	4	12	3		526	356	279	108	236	653	180	80
4227	Hospital B	VIII,2020		urine	KPC		3	3	3	2.18182	4	3	2	9	3		484	368	279	108	229	539	162	80
4228	Hospital B	VIII,2020		throat swab	KPC		3	3	3	2.18182	4	3	2	9	3		484	368	279	108	229	539	162	80
4230	Hospital B	VIII,2020		wound	KPC		3	3	3	2.18182	4	3	2	9	3		484	368	279	108	229	539	162	80
4231	Hospital B	VIII,2020		exudate	KPC		3	3	3	2.18182	4	3	2	9	3		484	368	279	108	229	539	162	80
4232	Hospital B	VIII,2020		urine	KPC		3	3	3	2.18182	4	3	2	9	3		484	368	279	108	229	539	162	80
4233	Hospital B	VIII,2020		throat aspirate	KPC		3	3	3	2.18182	4	3	2	9	3		484	368	279	108	229	539	162	80
4234	Hospital B	VIII,2020		sputum	KPC		3	3	3	2.18182	4	3	2	9	3		484	368	279	108	229	539	162	80
4235	Hospital C	IX.2020		throat aspirate	NDM		5	5	2	2.18182	4	4	4	12	3		526	356	279	108	236	653	180	80
4274	Hospital M	I.2021		sputum	not tested		3	3	3	2.18182	4	3	2	9	3		484	368	279	108	229	539	162	80
4277	Hospital G	II.2021		throat swab	negative		19	3	3	2.18182	4	6	1	9	3		484	368	279	108	250	482	162	80
4278	Hospital G	II.2021		urine	not tested		13	5	3	2.18182	4	7	1	12	3		526	368	279	108	257	482	180	80
4287	Hospital I	III.2021		throat swab	OXA-48-like	2096	10	6	2	2.18182	4	3	0	9	3		547	356	279	108	229	425	162	80
4288	Hospital I	III.2021		throat swab	OXA-48-like		10	6	2	2.18182	4	3	0	9	3		547	356	279	108	229	425	162	80
4289	Hospital I	III.2021		throat swab	OXA-48-like	2096	10	6	2	2.18182	4	3	0	9	3		547	356	279	108	229	425	162	80
4290	Hospital I	III.2021		throat swab	OXA-48-like	2096	10	6	2	2.18182	4	3	0	9	3		547	356	279	108	229	425	162	80
4291	Hospital I	III.2021		throat swab	OXA-48-like	2096	10	6	2	2.18182	4	3	0	9	3		547	356	279	108	229	425	162	80
4292	Hospital I	III.2021		throat swab	OXA-48-like	2096	10	6	2	2.18182	4	3	0	9	3		547	356	279	108	229	425	162	80
4293	Hospital I	III.2021		throat swab	OXA-48-like	2096	10	6	2	2.18182	4	3	0	9	3		547	356	279	108	229	425	162	80
4294	Hospital I	III.2021		urine	OXA-48-like	2096	10	6	2	2.18182	4	3	0	9	3		547	356	279	108	229	425	162	80
4295	Hospital I	III.2021		urine	NDM		5	5	2	2.18182	4	4	4	12	3		526	356	279	108	236	653	180	80
4296	Hospital I	III.2021		urine	OXA-48-like	2096	10	6	2	2.18182	4	3	0	9	3		547	356	279	108	229	425	162	80
4300	Hospital I	III.2021		urine	OXA-48-like	2096	10	6	2	2.18182	4	3	0	9	3		547	356	279	108	229	425	162	80
4301	Hospital I	III.2021		urine	OXA-48-like		37	6.66667	2	2.18182	4	3	0	9	3		561	356	279	108	229	425	162	80
4302	Hospital I	III.2021		urine	OXA-48-like	2096	37	6.66667	2	2.18182	4	3	0	9	3		561	356	279	108	229	425	162	80
4303	Hospital K	IV.2021		bile	OXA-48-like		28	4	2	2.18182	4	4	3	12	3		505	356	279	108	236	596	180	80
4306	Hospital A	IV.2021	Urology	urine	OXA-48-like		28	4	2	2.18182	4	4	3	12	3		505	356	279	108	236	596	180	80
4307	Hospital A	IV.2021	Peadiatric surgery	throat swab	KPC		3	3	3	2.18182	4	3	2	9	3		484	368	279	108	229	539	162	80
4309	Hospital A	IV.2022	Bronchoscopy outpatient	BAL	KPC		3	3	3	2.18182	4	3	2	9	3		484	368	279	108	229	539	162	80
4310	Hospital A	IV.2021	ICU	blood	KPC		3	3	3	2.18182	4	3	2	9	3		484	368	279	108	229	539	162	80
4311	Hospital A	IV.2021	ICU	urine	KPC		3	3	3	2.18182	4	3	2	9	3		484	368	279	108	229	539	162	80
4312	Hospital A	IV.2021	ICU	transtracheeal secrete	KPC		3	3	3	2.18182	4	3	2	9	3		484	368	279	108	229	539	162	80
4313	Hospital A	IV.2021	Nephrology	urine	KPC, NDM		7	4.7619	2	2.18182	4	4	3	12	3		521	356	279	108	236	596	180	80
4314	Hospital A	IV.2021	ICU	transtracheeal secrete	KPC		3	3	3	2.18182	4	3	2	9	3		484	368	279	108	229	539	162	80
4315	Hospital A	IV.2021	ICU	BAL	KPC		3	3	3	2.18182	4	3	2	9	3		484	368	279	108	229	539	162	80
4316	Hospital A	IV.2021	Pathology	blood	KPC		3	3	3	2.18182	4	3	2	9	3		484	368	279	108	229	539	162	80
4317	Hospital A	IV.2021	ICU	urethral catheter	KPC		3	3	3	2.18182	4	3	2	9	3		484	368	279	108	229	539	162	80
4318	Hospital A	IV.2021	Cardiac surgery	wound	KPC		7	4.7619	2	2.18182	4	4	3	12	3		521	356	279	108	236	596	180	80
4319	Hospital A	IV.2021	ICU Peadiatric surgery	BAL	KPC		3	3	3	2.18182	4	3	2	9	3		484	368	279	108	229	539	162	80
4320	Hospital A	IV.2021		gut	KPC		3	3	3	2.18182	4	3	2	9	3		484	368	279	108	229	539	162	80
4321	Hospital A	IV.2021		lung biopsy, postmortem	KPC		3	3	3	2.18182	4	3	2	9	3		484	368	279	108	229	539	162	80
4322	Hospital A	IV.2021		BAL	KPC		3	3	3	2.18182	4	3	2	9	3		484	368	279	108	229	539	162	80
4323	Hospital A	IV.2021		blood	NDM		3	3	3	2.18182	4	3	2	9	3		484	368	279	108	229	539	162	80
4325	Hospital A	IV.2021		wound	NDM		7	4.7619	2	2.18182	4	4	3	12	3		521	356	279	108	236	596	180	80
4326	Hospital A	IV.2021		wound	negative		27	4	2	2.18182	4	3	1	9	4		505	356	279	108	229	482	162	83
4327	Hospital A	IV.2021		wound	KPC		3	3	3	2.18182	4	3	2	9	3		484	368	279	108	229	539	162	80
4329	Hospital A	IV.2021		stool	KPC		3	3	3	2.18182	4	3	2	9	3		484	368	279	108	229	539	162	80
4331	Hospital A	IV.2021		wound	KPC		3	3	3	2.18182	4	3	2	9	3		484	368	279	108	229	539	162	80
4332	Hospital A	IV.2021	ICU	transtracheeal secrete	KPC		3	3	3	2.18182	4	3	2	9	3		484	368	279	108	229	539	162	80
4333	Hospital A	IV.2021	ICU	transtracheeal secrete	negative		27	4	2	2.18182	4	3	1	9	4		505	356	279	108	229	482	162	83
4335	Hospital A	IV.2021	ICU	transtracheeal secrete	KPC		3	3	3	2.18182	4	3	2	9	3		484	368	279	108	229	539	162	80
4337	Hospital A	IV.2021	ICU	wound	KPC		3	3	3	2.18182	4	3	2	9	3		484	368	279	108	229	539	162	80
4338	Hospital A	IV.2021	Peadiatric surgery	wound	KPC		3	3	3	2.18182	4	3	2	9	3		484	368	279	108	229	539	162	80
4339	Hospital A	IV.2021	ICU	CVC	KPC		3	3	3	2.18182	4	3	2	9	3		484	368	279	108	229	539	162	80
4341	Hospital A	IV.2021	Peadiatric surgery		negative		3	3	3	2.18182	4	3	2	9	3		484	368	279	108	229	539	162	80
4342	Hospital A	IV.2021	ICU	CVC	KPC		3	3	3	2.18182	4	3	2	9	3		484	368	279	108	229	539	162	80
4343	Hospital A	IV.2021	ICU	blood	negative		3	3	3	2.18182	4	3	2	9	3		484	368	279	108	229	539	162	80
4344	Hospital A	IV.2021	ICU	transtracheal secrete	KPC		3	3	3	2.18182	4	3	2	9	3		484	368	279	108	229	539	162	80
4345	Hospital A	IV.2021	Surgery	blood	KPC		3	3	3	2.18182	4	3	2	9	3		484	368	279	108	229	539	162	80
4347	Hospital A	IV.2021	ICU	transtracheal secrete	KPC		3	3	3	2.18182	4	3	2	9	3		484	368	279	108	229	539	162	80
4348	Hospital A	IV.2021	Peadiactric	urine	NDM		3	3	3	2.18182	4	3	2	9	3		484	368	279	108	229	539	162	80
4349	Hospital A	IV.2021	unknown	wound	KPC		3	3	3	2.18182	4	3	2	9	3		484	368	279	108	229	539	162	80
4350	Hospital A	IV.2021	ICU	wound	NDM		7	4.7619	2	2.18182	4	4	3	12	3		521	356	279	108	236	596	180	80
4351	Hospital A	IV.2021	ICU	transtracheal secrete	NDM, KPC		7	4.7619	2	2.18182	4	4	3	12	3		521	356	279	108	236	596	180	80
4356	Hospital A	IV.2021	ICU Cardiac surgery	sputum	KPC		4	3	3	2.18182	4	3	2	6	3		484	368	279	108	229	539	144	80
4357	Hospital A	IV.2021	ICU	transtracheal secrete	KPC		3	3	3	2.18182	4	3	2	9	3		484	368	279	108	229	539	162	80
4358	Hospital A	IV.2021	Urology	transtracheal secrete			3	3	3	2.18182	4	3	2	9	3		484	368	279	108	229	539	162	80
4359	Hospital A	IV.2021	ICU	blood	KPC		3	3	3	2.18182	4	3	2	9	3		484	368	279	108	229	539	162	80
4360	Hospital A	IV.2021	ICU Peadiatric surgery	blood	KPC		3	3	3	2.18182	4	3	2	9	3		484	368	279	108	229	539	162	80
4385	unknown	VII.2021					25	3	3	2.18182	4	3	2	12	3		484	368	279	108	229	539	180	80
4412	Hospital N	VII.2021		blood			24	4.7619	3	2.18182	4	7	2	12	3		521	368	279	108	257	539	180	80
PR_2237	Outpatient						8	5	3	2.18182	4	4	3	12	3		526	368	279	108	236	596	180	80
m_1724	Hospital C				negative		41	4	3	2.18182	4	3	1.03509	15	3		505	368	279	108	229	484	198	80
m_2569_Kp	Hospital C				negative		15	5	3	2.18182	4	6	1	9	3		526	368	279	108	250	482	162	80
m_60241_Kp	Hospital C				negative		42	3.7619	3	2.18182	4	5	0	12	3		500	368	279	108	243	425	180	80
m_13391_Kp	Hospital C				negative		18	3	2	2.18182	4	5	1.78947	9	6		484	356	279	108	243	527	162	89
m_13392_Kp	Hospital C				negative		18	3	2	2.18182	4	5	1.78947	9	6		484	356	279	108	243	527	162	89
m_2133_Kp	Hospital C				negative		15	5	3	2.18182	4	6	1	9	3		526	368	279	108	250	482	162	80
cm_4232_Kp	Hospital C				KPC		3	3	3	2.18182	4	3	2	9	3		484	368	279	108	229	539	162	80
cmp_4111_Kp	Hospital C				NDM		7	5	2	2.18182	4	4	3	12	3		526	356	279	108	236	596	180	80
5218	Hospital C				negative		18	3	2	2.18182	4	5	1.78947	9	6		484	356	279	108	243	527	162	89
826	Hospital C				negative		18	3	2	2.18182	4	5	1.78947	9	6		484	356	279	108	243	527	162	89
1109_10_Kp	Hospital C				negative		14	3	2	2.18182	4	5	2	9	1		484	356	279	108	243	539	162	74
414_11_Kp	Hospital C				negative		33	3.7619	3	2.18182	4	3	2	9	3		500	368	279	108	229	539	162	80
6024_K.pn	Hospital C				negative		25	3	3	2.18182	4	3	2	12	3		484	368	279	108	229	539	180	80
540_K.pn	Hospital C				negative		14	3	2	2.18182	4	5	2	9	1		484	356	279	108	243	539	162	74
512_K.pn	Hospital C				negative		20	3	2	2.18182	4	4	2	5	3		484	356	279	108	236	539	138	80
9116_K.pn	Hospital C				negative		38	5.7619	3	2.18182	4	4	2	9	3		542	368	279	108	236	539	162	80
1322_08_Kp	Hospital C				negative		15	5	3	2.18182	4	6	1	9	3		526	368	279	108	250	482	162	80
1607_10_Kp	Hospital C				negative		14	3	2	2.18182	4	5	2	9	1		484	356	279	108	243	539	162	74
2010_08_Kp	Hospital C				negative		29	4	2	2.18182	4	4	0	5	3		505	356	279	108	236	425	138	80
2280_08_Kp	Hospital C				negative		20	3	2	2.18182	4	4	2	5	3		484	356	279	108	236	539	138	80
2523_08_Kp	Hospital C				negative		15	5	3	2.18182	4	6	1	9	3		526	368	279	108	250	482	162	80
2728_08_Kp	Hospital C				negative		15	5	3	2.18182	4	6	1	9	3		526	368	279	108	250	482	162	80
305_09_Kp	Hospital C				negative		12	5	2	2.18182	4	7	0	15	3		526	356	279	108	257	425	198	80
3214_10_Kp	Hospital C				negative		18	3	2	2.18182	4	5	1.78947	9	6		484	356	279	108	243	527	162	89
4075_10_Kp	Hospital C				negative		15	5	3	2.18182	4	6	1	9	3		526	368	279	108	250	482	162	80
4320_09_Kp	Hospital C				negative		30	3.7619	2	2.18182	4	7	0	15	3		500	356	279	108	257	425	198	80
510_09_Kp	Hospital C				negative		12	5	2	2.18182	4	7	0	15	3		526	356	279	108	257	425	198	80
2158	Hospital C				negative		12	5	2	2.18182	4	7	0	15	3		526	356	279	108	257	425	198	80
5199	Hospital C				negative		43	5.47619	2	2.18182	4	4	3	12	1		536	356	279	108	236	596	180	74
370	Hospital C				KPC		3	3	3	2.18182	4	3	2	9	3		484	368	279	108	229	539	162	80
1248	Hospital C				KPC		3	3	3	2.18182	4	3	2	9	3		484	368	279	108	229	539	162	80
c392	Hospital C				KPC		3	3	3	2.18182	4	3	2	9	3		484	368	279	108	229	539	162	80
c1675	Hospital C				KPC		3	3	3	2.18182	4	3	2	9	3		484	368	279	108	229	539	162	80
3705	Hospital C				KPC		3	3	3	2.18182	4	3	2	9	3		484	368	279	108	229	539	162	80
p3106	Hospital C				negative		36	3	2	2.18182	4	7	1.78947	7	3		484	356	279	108	257	527	150	80
p3011	Hospital C				negative		36	3	2	2.18182	4	7	1.78947	7	3		484	356	279	108	257	527	150	80
p2268	Hospital C				negative		32	4	3	2.18182	4	4	3	12	3		505	368	279	108	236	596	180	80
p1703	Hospital C				negative		28	4	2	2.18182	4	4	3	12	3		505	356	279	108	236	596	180	80
p419	Hospital C				negative		31	3.7619	4	2.18182	4	3	3	12	3		500	380	279	108	229	596	180	80
cp431	Hospital C				NDM		28	4	2	2.18182	4	4	3	12	3		505	356	279	108	236	596	180	80
759	Hospital C				not tested		7	5	2	2.18182	4	4	3	12	3		526	356	279	108	236	596	180	80
c2863	Hospital C				NDM		7	5	2	2.18182	4	4	3	12	3		526	356	279	108	236	596	180	80
c1938	Hospital C				not tested		7	5	2	2.18182	4	4	3	12	3		526	356	279	108	236	596	180	80
m_4058_Kp	Hospital C						34	3	2	2.18182	4	4	1.78947	10	3		484	356	279	108	236	527	168	80
BG01R01Kpn	Hospital S				blaNDM-1	11	7	4.7619	2.25	2.18182	4	4	2.98246	12	3		521	359	279	108	236	595	180	80
BG01R02Kpn	Hospital S				blaNDM-1	11	7	4.7619	2.25	2.18182	4	4	2.98246	12	3		521	359	279	108	236	595	180	80
BG01R03Kpn	Hospital S				blaNDM-1	11	7	4.7619	2.25	2.18182	4	4	2.98246	12	3		521	359	279	108	236	595	180	80
BG01R04Kpn	Hospital S				blaNDM-1	11	7	4.7619	2.25	2.18182	4	4	2.98246	12	3		521	359	279	108	236	595	180	80
BG01R05Kpn	Hospital S				blaNDM-1	11	7	4.7619	2.25	2.18182	4	4	2.98246	12	3		521	359	279	108	236	595	180	80
BG01S01Kpn	Hospital S					23	61	2.90476	5.25	2.18182	4	6	2.98246	3	3		482	395	279	108	250	595	126	80
BG01S02Kpn	Hospital S					359	50	2.90476	3.25	1.09091	4	3	1.78947	5	3		482	371	267	108	229	527	138	80
BG01S03Kv	Hospital S					208	88	6	1.25	3.27273	4	3	4	8	5		547	347	291	108	229	653	156	86
BG01S04Kpn	Hospital S					200	68	3.90476	2.25	2.18182	4	4	2	12	10		503	359	279	108	236	539	180	101
BG01S05Kpn	Hospital S					252	46	2.95238	2.25	1.09091	4	4	3.63158	5	3		483	359	267	108	236	632	138	80
BG02R01Kpn	Hospital I				blaNDM-1	11	7	4.7619	2.25	2.18182	4	4	2.98246	12	3		521	359	279	108	236	595	180	80
BG02R02Kpn	Hospital I				blaKPC-2	37	11	3.95238	3.25	2.18182	4	6	2.96491	9	1		504	371	279	108	250	594	162	74
BG02R03Kpn	Hospital I				blaKPC-2	37	11	3.95238	3.25	2.18182	4	6	2.96491	9	1		504	371	279	108	250	594	162	74
BG02R04Kpn	Hospital I				blaKPC-2	37	11	3.95238	3.25	2.18182	4	6	2.96491	9	1		504	371	279	108	250	594	162	74
BG02R05Kpn	Hospital I					16	18	2.90476	2.25	2.18182	4	4.85714	1.78947	9	6		482	359	279	108	242	527	162	89
BG02R06Kpn	Hospital I				blaNDM-1	11	7	4.7619	2.25	2.18182	4	4	2.98246	12	3		521	359	279	108	236	595	180	80
BG02R07Kpn	Hospital I				blaKPC-2	37	11	3.95238	3.25	2.18182	4	6	2.96491	9	1		504	371	279	108	250	594	162	74
BG02R08Kpn	Hospital I				blaNDM-1	11	7	4.7619	2.25	2.18182	4	4	2.98246	12	3		521	359	279	108	236	595	180	80
BG02R09Kpn	Hospital I				blaKPC-2	37	11	3.95238	3.25	2.18182	4	6	2.96491	9	1		504	371	279	108	250	594	162	74
BG02R10Kpn	Hospital I				blaKPC-2	37	11	3.95238	3.25	2.18182	4	6	2.96491	9	1		504	371	279	108	250	594	162	74
BG02S01Kpn	Hospital I					29	29	3.90476	2.25	2.18182	4	3.85714	0	5	3		503	359	279	108	235	425	138	80
BG02S03Kpn	Hospital I					405	53	2.90476	3.25	2.18182	4	3	2	5	4		482	371	279	108	229	539	138	83
BG02S04Kpn	Hospital I					22	48	2.90476	2.25	2.18182	4	4	2.78947	9	6		482	359	279	108	236	584	162	89
BG02S05Kpn	Hospital I					34	71	3.95238	2.66667	1.09091	4	4	2	9	3		504	364	267	108	236	539	162	80
BG02S06Kpn	Hospital I					14	89	5.66667	2.25	2.18182	4	3	0	12	3		540	359	279	108	229	425	180	80
BG02S07Kpn	Hospital I					323	76	4	4.25	1.09091	4	5	3	12	12		505	383	267	108	243	596	180	107
BG02S08Kpn	Hospital I					65	36	3	2.25	2.18182	4	7	1.77193	7	3		484	359	279	108	257	526	150	80
BG02S09Kpn	Hospital I					-	59	3	4.25	1.09091	4	4	2	9	3		484	383	267	108	236	539	162	80
BG02S10Kpn	Hospital I					866	3	2.95238	3.25	2.18182	4	3	2	9	3		483	371	279	108	229	539	162	80
BG03R01Kpn	Hospital J					7	92	6.66667	4.25	1.09091	4	3	2.98246	5	3		561	383	267	108	229	595	138	80
BG03R02Kpn	Hospital J				blaKPC-3	16	18	2.90476	2.25	2.18182	4	4.85714	1.78947	9	6		482	359	279	108	242	527	162	89
BG03R03Kpn	Hospital J				blaKPC-2	340	8	4.7619	3.25	2.18182	4	4	2.98246	12	3		521	371	279	108	236	595	180	80
BG03R04Kpn	Hospital J				blaKPC-2	340	8	4.7619	3.25	2.18182	4	4	2.98246	12	3		521	371	279	108	236	595	180	80
BG03R05Kpn	Hospital J				blaKPC-2	37	11	3.95238	3.25	2.18182	4	6	2.96491	9	1		504	371	279	108	250	594	162	74
BG03R07Kpn	Hospital J					-	87	4.95238	3.25	2.18182	4	8	2.98246	9	3		525	371	279	108	264	595	162	80
BG03R08Kpn	Hospital J				blaKPC-3	16	18	2.90476	2.25	2.18182	4	4.85714	1.78947	9	6		482	359	279	108	242	527	162	89
BG03R09Kpn	Hospital J				blaKPC-2	340	8	4.7619	3.25	2.18182	4	4	2.98246	12	3		521	371	279	108	236	595	180	80
BG03R10Kpn	Hospital J				blaKPC-2	340	8	4.7619	3.25	2.18182	4	4	2.98246	12	3		521	371	279	108	236	595	180	80
BG03S01Kpn	Hospital J					307	27	3.7619	2.25	2.18182	4	3	0.982456	9	4		500	359	279	108	229	481	162	83
BG03S02Kpn	Hospital J					273	15	4.95238	3.25	2.18182	4	6	1	9	3		525	371	279	108	250	482	162	80
BG03S03Kpn	Hospital J					1655	73	3.95238	3.25	2.18182	4	4	1.98246	9	3		504	371	279	108	236	538	162	80
BG03S04Kv	Hospital J					1562	90	6	2.25	3.27273	4	3.14286	4.01754	8	5		547	359	291	108	230	654	156	86
BG03S05Kpn	Hospital J					107	69	3.90476	2.25	2.18182	4	4	2	15	3		503	359	279	108	236	539	198	80
BG03S06Kpn	Hospital J					219	67	3.90476	2.25	2.18182	4	3	2	15	3		503	359	279	108	229	539	198	80
BG03S07Kpn	Hospital J					15	12	4.95238	2.25	2.18182	4	7	0	15	3		525	359	279	108	257	425	198	80
BG03S08Kpn	Hospital J					997	70	3.90476	2.25	2.18182	4	5.85714	2	15	3		503	359	279	108	249	539	198	80
BG03S09Kpn	Hospital J					336	14	2.90476	2.25	2.18182	4	4.85714	2	9	1		482	359	279	108	242	539	162	74
BG03S10Kpn	Hospital J					11	8	4.7619	3.25	2.18182	4	4	2.98246	12	3		521	371	279	108	236	595	180	80
BG05R01Kpn	Hospital P				blaNDM-1	11	7	4.7619	2.25	2.18182	4	4	2.98246	12	3		521	359	279	108	236	595	180	80
BG05R02Kpn	Hospital P				blaNDM-1	449	19	2.95238	3.25	2.18182	4	6	1	9	3		483	371	279	108	250	482	162	80
BG05R03Kpn	Hospital P				blaKPC-2	39	55	3	3.25	2.18182	4	4	2	6	3		484	371	279	108	236	539	144	80
BG05R04Kpn	Hospital P				blaNDM-1	11	7	4.7619	2.25	2.18182	4	4	2.98246	12	3		521	359	279	108	236	595	180	80
BG05R05Kpn	Hospital P				blaKPC-2	258	4	2.95238	3.25	2.18182	4	3	2	6	3		483	371	279	108	229	539	144	80
BG05R07Kpn	Hospital P				blaNDM-1	11	7	4.7619	2.25	2.18182	4	4	2.98246	12	3		521	359	279	108	236	595	180	80
BG05R09Kpn	Hospital P				blaKPC-2	258	3	2.95238	3.25	2.18182	4	3	2	9	3		483	371	279	108	229	539	162	80
BG05R10Kpn	Hospital P				blaKPC-*	258	3	2.95238	3.25	2.18182	4	3	2	9	3		483	371	279	108	229	539	162	80
BG05S01Kpn	Hospital P					323	76	4	4.25	1.09091	4	5	3	12	12		505	383	267	108	243	596	180	107
BG05S02Kv	Hospital P					-	83	5	2.25	3.27273	4	3	4.01754	8	6		526	359	291	108	229	654	156	89
BG05S03Kpn	Hospital P					2424	77	3.95238	4.25	2.18182	4	4	2.98246	9	3		504	383	279	108	236	595	162	80
BG05S04Kpn	Hospital P					627	91	6.66667	4.25	2.18182	4	3	0	12	3		561	383	279	108	229	425	180	80
BG05S05Kpn	Hospital P					340	86	4.7619	3.25	2.18182	4	4	2.98246	9	3		521	371	279	108	236	595	162	80
BG05S07Kpn	Hospital P					307	27	3.7619	2.25	2.18182	4	3	0.982456	9	4		500	359	279	108	229	481	162	83
BG05S09Kpn	Hospital P					348	85	4.95238	3.25	2.18182	4	5	2	12	3		525	371	279	108	243	539	180	80
BG05S10Kpn	Hospital P					2632	57	2.80952	3.25	2.18182	4	8	3	6	3		480	371	279	108	264	596	144	80
BG06R01Kpn	Hospital C				blaNDM-1	11	7	4.7619	2.25	2.18182	4	4	2.98246	12	3		521	359	279	108	236	595	180	80
BG06R02Kpn	Hospital C					-	18	2.90476	2.25	2.18182	4	4.85714	1.78947	9	6		482	359	279	108	242	527	162	89
BG06R03Kpn	Hospital C					65	36	3	2.25	2.18182	4	7	1.77193	7	3		484	359	279	108	257	526	150	80
BG06R04Kpn	Hospital C				blaNDM-1	11	7	4.7619	2.25	2.18182	4	4	2.98246	12	3		521	359	279	108	236	595	180	80
BG06R10Kpn	Hospital C				blaNDM-1	11	7	4.7619	2.25	2.18182	4	4	2.98246	12	3		521	359	279	108	236	595	180	80
BG06S01Kpn	Hospital C					15	12	4.95238	2.25	2.18182	4	7	0	15	3		525	359	279	108	257	425	198	80
BG06S02Kpn	Hospital C					37	75	3.95238	3.25	2.18182	4	8	2.96491	6	1		504	371	279	108	264	594	144	74
BG06S03Kpn	Hospital C					394	43	4.95238	2.25	2.18182	4	4	3	12	1		525	359	279	108	236	596	180	74
BG06S04Kpn	Hospital C					35	56	2.95238	3.25	2.18182	4	7	1	12	3		483	371	279	108	257	482	180	80
BG06S10Kpn	Hospital C					340	86	4.7619	3.25	2.18182	4	4	2.98246	9	3		521	371	279	108	236	595	162	80
BG07R01Kpn	Hospital T				blaKPC-2	258	3	2.95238	3.25	2.18182	4	3	2	9	3		483	371	279	108	229	539	162	80
BG07R02Kpn	Hospital T				blaKPC-2	258	3	2.95238	3.25	2.18182	4	3	2	9	3		483	371	279	108	229	539	162	80
BG07R03Kpn	Hospital T				blaNDM-1	11	7	4.7619	2.25	2.18182	4	4	2.98246	12	3		521	359	279	108	236	595	180	80
BG07R04Kpn	Hospital T				blaKPC-2	258	4	2.95238	3.25	2.18182	4	3	2	6	3		483	371	279	108	229	539	144	80
BG07R05Kpn	Hospital T				blaKPC-2	258	4	2.95238	3.25	2.18182	4	3	2	6	3		483	371	279	108	229	539	144	80
BG07R06Kpn	Hospital T				blaKPC-2	258	3	2.95238	3.25	2.18182	4	3	2	9	3		483	371	279	108	229	539	162	80
BG07R07Kpn	Hospital T				blaKPC-2	258	3	2.95238	3.25	2.18182	4	3	2	9	3		483	371	279	108	229	539	162	80
BG07R08Kpn	Hospital T				blaKPC-2	258	3	2.95238	3.25	2.18182	4	3	2	9	3		483	371	279	108	229	539	162	80
BG07R09Kpn	Hospital T				blaKPC-2	258	3	2.95238	3.25	2.18182	4	3	2	9	3		483	371	279	108	229	539	162	80
BG07R10Kpn	Hospital T				blaKPC-2	258	3	2.95238	3.25	2.18182	4	3	2	9	3		483	371	279	108	229	539	162	80
BG07S01Kpn	Hospital T					364	64	3.90476	2.25	1.09091	4	4	3	6	3		503	359	267	108	236	596	144	80
BG07S02Kpn	Hospital T					16	18	2.90476	2.25	2.18182	4	4.85714	1.78947	9	6		482	359	279	108	242	527	162	89
BG07S03Kpn	Hospital T					364	64	3.90476	2.25	1.09091	4	4	3	6	3		503	359	267	108	236	596	144	80
BG07S04Kpn	Hospital T					364	64	3.90476	2.25	1.09091	4	4	3	6	3		503	359	267	108	236	596	144	80
BG07S05Kpn	Hospital T					364	64	3.90476	2.25	1.09091	4	4	3	6	3		503	359	267	108	236	596	144	80
BG07S06Kpn	Hospital T					429	60	3	4.25	1.09091	4	4	2.98246	12	12		484	383	267	108	236	595	180	107
BG07S07Kpn	Hospital T					15	12	4.95238	2.25	2.18182	4	7	0	15	3		525	359	279	108	257	425	198	80
BG07S08Kpn	Hospital T					16	18	2.90476	2.25	2.18182	4	4.85714	1.78947	9	6		482	359	279	108	242	527	162	89
BG07S09Kpn	Hospital T					26	82	4.95238	2.25	2.18182	4	5	2	5	1		525	359	279	108	243	539	138	74
BG07S10Kpn	Hospital T					15	12	4.95238	2.25	2.18182	4	7	0	15	3		525	359	279	108	257	425	198	80
BG08R01Kpn	Hospital L				blaNDM-1	11	7	4.7619	2.25	2.18182	4	4	2.98246	12	3		521	359	279	108	236	595	180	80
BG08R02Kpn	Hospital L				blaNDM-1	11	7	4.95238	2.25	2.18182	4	4	2.98246	12	3		525	359	279	108	236	595	180	80
BG08R03Kpn	Hospital L				blaNDM-1	11	7	4.7619	2.25	2.18182	4	4	2.98246	12	3		521	359	279	108	236	595	180	80
BG08R04Kpn	Hospital L				blaNDM-1	11	7	4.7619	2.25	2.18182	4	4	2.98246	12	3		521	359	279	108	236	595	180	80
BG08R05Kpn	Hospital L				blaNDM-1	11	7	4.7619	2.25	2.18182	4	4	2.98246	12	3		521	359	279	108	236	595	180	80
BG08R06Kpn	Hospital L				blaNDM-1	11	7	4.7619	2.25	2.18182	4	4	2.98246	12	3		521	359	279	108	236	595	180	80
BG08R07Kpn	Hospital L				blaNDM-1	11	7	4.7619	2.25	2.18182	4	4	2.98246	12	3		521	359	279	108	236	595	180	80
BG08R08Kpn	Hospital L				blaNDM-1	11	7	4.7619	2.25	2.18182	4	4	2.98246	12	3		521	359	279	108	236	595	180	80
BG08R09Kpn	Hospital L				blaNDM-1	11	7	4.7619	2.25	2.18182	4	4	2.98246	12	3		521	359	279	108	236	595	180	80
BG08R10Kpn	Hospital L				blaNDM-1	11	7	4.7619	2.25	2.18182	4	4	2.98246	12	3		521	359	279	108	236	595	180	80
BG08S01Kpn	Hospital L					11	84	4.7619	3.25	-4.36364	4	4	2.98246	12	3		521	371	207	108	236	595	180	80
BG08S02Kpn	Hospital L					37	75	3.95238	3.25	2.18182	4	8	2.96491	6	1		504	371	279	108	264	594	144	74
BG08S03Kpn	Hospital L					-	78	3.95238	4.25	1.09091	4	5	2	6	6		504	383	267	108	243	539	144	89
BG08S04Kpn	Hospital L					-	78	3.95238	4.25	1.09091	4	5	2	6	6		504	383	267	108	243	539	144	89
BG08S05Kpn	Hospital L					17	14	2.90476	2.25	2.18182	4	4.85714	2	9	1		482	359	279	108	242	539	162	74
BG08S06Kpn	Hospital L					340	8	4.7619	3.25	2.18182	4	4	2.98246	12	3		521	371	279	108	236	595	180	80
BG08S07Kpn	Hospital L					-	81	4.90476	2.25	1.09091	4	4	1.98246	3	3		524	359	267	108	236	538	126	80
BG08S08Kpn	Hospital L					627	91	6.66667	4.25	2.18182	4	3	0	12	3		561	383	279	108	229	425	180	80
BG08S09Kv	Hospital L					1773	62	4.04762	1.25	3.27273	4	3	4	5	5		506	347	291	108	229	653	138	86
BG08S10Kpn	Hospital L					307	27	3.7619	2.25	2.18182	4	3	0.982456	9	4		500	359	279	108	229	481	162	83
BG09R01Kpn	Hospital U				blaKPC-2	258	4	2.95238	3.25	2.18182	4	3	2	6	3		483	371	279	108	229	539	144	80
BG09R02Kpn	Hospital U				blaKPC-2	258	4	2.95238	3.25	2.18182	4	3	2	6	3		483	371	279	108	229	539	144	80
BG09R03Kpn	Hospital U				blaKPC-2	258	4	2.95238	3.25	2.18182	4	3	2	6	3		483	371	279	108	229	539	144	80
BG09R04Kpn	Hospital U				blaNDM-1	11	7	4.7619	2.25	2.18182	4	4	2.98246	12	3		521	359	279	108	236	595	180	80
BG09R05Kpn	Hospital U				blaKPC-2	258	4	2.95238	3.25	2.18182	4	3	2	6	3		483	371	279	108	229	539	144	80
BG09R06Kpn	Hospital U					307	27	3.7619	2.25	2.18182	4	3	0.982456	9	4		500	359	279	108	229	481	162	83
BG09R07Kpn	Hospital U				blaKPC-2	258	4	2.95238	3.25	2.18182	4	3	2	6	3		483	371	279	108	229	539	144	80
BG09R08Kpn	Hospital U				blaKPC-2	258	4	2.95238	3.25	2.18182	4	3	2	6	3		483	371	279	108	229	539	144	80
BG09R09Kpn	Hospital U				blaNDM-1	11	7	4.7619	2.25	2.18182	4	4	2.98246	12	3		521	359	279	108	236	595	180	80
BG09R10Kpn	Hospital U				blaKPC-2	258	3	2.95238	3.25	2.18182	4	3	2	9	3		483	371	279	108	229	539	162	80
BG09S01Kpn	Hospital U					617	13	4.95238	3.25	2.18182	4	7	0.842105	12	3		525	371	279	108	257	473	180	80
BG09S02Kpn	Hospital U					307	27	3.7619	2.25	2.18182	4	3	0.982456	9	4		500	359	279	108	229	481	162	83
BG09S03Kpn	Hospital U					-	58	2.95238	3.25	2.18182	4	8	1.77193	6	3		483	371	279	108	264	526	144	80
BG09S04Kpn	Hospital U					15	12	4.95238	2.25	2.18182	4	7	0	15	3		525	359	279	108	257	425	198	80
BG09S05Kv	Hospital U					681	80	5.04762	1.25	3.27273	4	3.14286	1	6	5		527	347	291	108	230	482	144	86
BG09S06Kpn	Hospital U					29	29	3.90476	2.25	2.18182	4	3.85714	0	5	3		503	359	279	108	235	425	138	80
BG09S07Kpn	Hospital U					307	27	3.7619	2.25	2.18182	4	3	0.982456	9	4		500	359	279	108	229	481	162	83
BG09S08Kpn	Hospital U					4023	51	2.95238	3.25	1.09091	4	3	2	4	3		483	371	267	108	229	539	132	80
BG09S09Kpn	Hospital U					792	52	2.95238	3.25	1.09091	4	3	2	9	3		483	371	267	108	229	539	162	80
BG09S10Kpn	Hospital U					3750	47	5.61905	2.25	2.18182	4	4	2	15	6		539	359	279	108	236	539	198	89
BG10R01Kpn	Hospital V				blaNDM-1	11	7	4.7619	2.25	2.18182	4	4	2.98246	12	3		521	359	279	108	236	595	180	80
BG10R02Kpn	Hospital V				blaNDM-1	11	7	4.7619	2.25	2.18182	4	4	2.98246	12	3		521	359	279	108	236	595	180	80
BG10R03Kpn	Hospital V					11	7	4.7619	2.25	2.18182	4	4	2.98246	12	3		521	359	279	108	236	595	180	80
BG10R04Kpn	Hospital V					11	7	4.7619	2.25	2.18182	4	4	2.98246	12	3		521	359	279	108	236	595	180	80
BG10R05Kpn	Hospital V				blaNDM-1	11	7	4.7619	2.25	2.18182	4	4	2.98246	12	3		521	359	279	108	236	595	180	80
BG10R06Kpn	Hospital V				blaNDM-1	11	7	4.7619	2.25	2.18182	4	4	2.98246	12	3		521	359	279	108	236	595	180	80
BG10S01Kv	Hospital V					662	45	3	1.25	3.27273	4	3	4	8	7		484	347	291	108	229	653	156	92
BG10S02Kpn	Hospital V					45	54	2.90476	3.25	2.18182	4	3	2	12	2		482	371	279	108	229	539	180	77
BG10S03Kpn	Hospital V					14	89	5.66667	2.25	2.18182	4	3	0	12	3		540	359	279	108	229	425	180	80
BG10S04Kpn	Hospital V					881	72	3.95238	3.25	2.18182	4	3	1.77193	10	3		504	371	279	108	229	526	168	80
BG10S05Kpn	Hospital V					1788	44	2.95238	1.25	2.18182	-1	3	1.78947	13	3		483	347	279	93	229	527	186	80
BG10S06Kpn	Hospital V					147	15	4.95238	3.25	2.18182	4	6	1	9	3		525	371	279	108	250	482	162	80
BG11R01Kpn	Hospital A				blaKPC-2	258	3	2.95238	3.25	2.18182	4	3	2	9	3		483	371	279	108	229	539	162	80
BG11R02Kpn	Hospital A				blaKPC-2	258	4	2.95238	3.25	2.18182	4	3	2	6	3		483	371	279	108	229	539	144	80
BG11R03Kpn	Hospital A				blaKPC-2	258	4	2.95238	3.25	2.18182	4	3	2	6	3		483	371	279	108	229	539	144	80
BG11R04Kpn	Hospital A				blaNDM-1	11	7	4.7619	2.25	2.18182	4	4	2.98246	12	3		521	359	279	108	236	595	180	80
BG11R05Kpn	Hospital A				blaKPC-2	258	3	2.95238	3.25	2.18182	4	3	2	9	3		483	371	279	108	229	539	162	80
BG11R06Kpn	Hospital A				blaKPC-2	258	3	2.95238	3.25	2.18182	4	3	2	9	3		483	371	279	108	229	539	162	80
BG11R07Kpn	Hospital A				blaKPC-2	258	4	2.95238	3.25	2.18182	4	3	2	6	3		483	371	279	108	229	539	144	80
BG11R08Kpn	Hospital A				blaKPC-2	258	3	2.95238	3.25	2.18182	4	3	2	9	3		483	371	279	108	229	539	162	80
BG11R09Kpn	Hospital A				blaKPC-2	258	3	2.95238	3.25	2.18182	4	3	2	9	3		483	371	279	108	229	539	162	80
BG11R10Kpn	Hospital A				blaKPC-2, blaNDM-1	11	7	4.7619	2.25	2.18182	4	4	2.98246	12	3		521	359	279	108	236	595	180	80
BG11S01Kpn	Hospital A					307	27	3.7619	2.25	2.18182	4	3	0.982456	9	4		500	359	279	108	229	481	162	83
BG11S02Kpn	Hospital A					17	14	2.90476	2.25	2.18182	4	4.85714	2	9	1		482	359	279	108	242	539	162	74
BG11S03Kpn	Hospital A					29	29	3.90476	2.25	2.18182	4	3.85714	0	5	3		503	359	279	108	235	425	138	80
BG11S04Kpn	Hospital A					3096	49	2.90476	2.25	2.18182	4	4	2.98246	12	2		482	359	279	108	236	595	180	77
BG11S05Kv	Hospital A					355	63	4	1.25	3.27273	4	3	4	8	5		505	347	291	108	229	653	156	86
BG11S06Kpn	Hospital A					420	79	3.95238	4.25	1.09091	4	4	2	12	3		504	383	267	108	236	539	180	80
BG11S07Kpn	Hospital A					36	65	3.90476	2.25	1.09091	4	4	1.78947	6	3		503	359	267	108	236	527	144	80
BG11S08Kpn	Hospital A					340	8	4.7619	3.25	2.18182	4	4	2.98246	12	3		521	371	279	108	236	595	180	80
BG11S09Kpn	Hospital A					258	3	2.95238	3.25	2.18182	4	3	2	9	3		483	371	279	108	229	539	162	80
BG11S10Kpn	Hospital A					719	74	3.90476	3.25	2.18182	4	4	4	3	3		503	371	279	108	236	653	126	80

## Sheet: 6. KpnMLST vs MLVA (set B)
Table S6. KpnMLST vs MLVA (set B)
Code	Collection date	Ward	Sampling site	Carbapenemase	MLST	MLVA		Adjusted Wallace and 95% CI
ATCC_13883	reference K. pneumoniae				3	66			MLST	MLVA
ATCC_700603	reference K. quasipneumoniae				851	16		MLST		0.764
2671	X.2013	ICU	wound	KPC-2	258	3				(0.681-0.846)
2761	V.2014	ICU	CSF	KPC	15	12		MLVA	0.976
2874	XII.2014	Cardiology	wound	VIM	147	9			(0.947-1.000)
2899	I. 2015			negative	530	1
3175	IV.2016	Clinical Microbiology	surface near patient bed	KPC	37	11
3275	XII.2016	ICU Cardiac surgery	blood	KPC,NDM	29	2		Name	# partitions	Simpson's ID	CI (95%)	CINA (95%)
3337	III.2017	Clinical Microbiology	urine	KPC	258	3		MLVA	64	0.926	(0.900-0.951)	(0.900-0.952)
3455	XII.2017	unknown	wound	NDM	11	7		MLST	60	0.907	(0.879-0.935)	(0.879-0.935)
3467	II.2018	unknown	urine	NDM	11	7
3473	III.2018	Peadiatric ICU	blood	NDM	11	7
3477	III.2018	ICU	blood	NDM	11	7
3478	III.2018	Burns ward	urine	NDM	11	7
3486	III.2018	outpatient lab	wound	NDM	11	7
3487	III.2018	Nephrology	urine	NDM	11	7
4287	III.2021		throat swab	OXA-48-like	2096	10
4289	III.2021		throat swab	OXA-48-like	2096	10
4290	III.2021		throat swab	OXA-48-like	2096	10
4291	III.2021		throat swab	OXA-48-like	2096	10
4292	III.2021		throat swab	OXA-48-like	2096	10
4293	III.2021		throat swab	OXA-48-like	2096	10
4294	III.2021		urine	OXA-48-like	2096	10
4296	III.2021		urine	OXA-48-like	2096	10
4300	III.2021		urine	OXA-48-like	2096	10
4302	III.2021		urine	OXA-48-like	2096	37
BG01R01Kpn				blaNDM-1	11	7
BG01R02Kpn				blaNDM-1	11	7
BG01R03Kpn				blaNDM-1	11	7
BG01R04Kpn				blaNDM-1	11	7
BG01R05Kpn				blaNDM-1	11	7
BG01S01Kpn					23	61
BG01S02Kpn					359	50
BG01S03Kv					208	88
BG01S04Kpn					200	68
BG01S05Kpn					252	46
BG02R01Kpn				blaNDM-1	11	7
BG02R02Kpn				blaKPC-2	37	11
BG02R03Kpn				blaKPC-2	37	11
BG02R04Kpn				blaKPC-2	37	11
BG02R05Kpn					16	18
BG02R06Kpn				blaNDM-1	11	7
BG02R07Kpn				blaKPC-2	37	11
BG02R08Kpn				blaNDM-1	11	7
BG02R09Kpn				blaKPC-2	37	11
BG02R10Kpn				blaKPC-2	37	11
BG02S01Kpn					29	29
BG02S03Kpn					405	53
BG02S04Kpn					22	48
BG02S05Kpn					34	71
BG02S06Kpn					14	89
BG02S07Kpn					323	76
BG02S08Kpn					65	36
BG02S10Kpn					866	3
BG03R01Kpn					7	92
BG03R02Kpn				blaKPC-3	16	18
BG03R03Kpn				blaKPC-2	340	8
BG03R04Kpn				blaKPC-2	340	8
BG03R05Kpn				blaKPC-2	37	11
BG03R08Kpn				blaKPC-3	16	18
BG03R09Kpn				blaKPC-2	340	8
BG03R10Kpn				blaKPC-2	340	8
BG03S01Kpn					307	27
BG03S02Kpn					273	15
BG03S03Kpn					1655	73
BG03S04Kv					1562	90
BG03S05Kpn					107	69
BG03S06Kpn					219	67
BG03S07Kpn					15	12
BG03S08Kpn					997	70
BG03S09Kpn					336	14
BG03S10Kpn					11	8
BG05R01Kpn				blaNDM-1	11	7
BG05R02Kpn				blaNDM-1	449	19
BG05R03Kpn				blaKPC-2	39	55
BG05R04Kpn				blaNDM-1	11	7
BG05R05Kpn				blaKPC-2	258	4
BG05R07Kpn				blaNDM-1	11	7
BG05R09Kpn				blaKPC-2	258	3
BG05R10Kpn				blaKPC-*	258	3
BG05S01Kpn					323	76
BG05S03Kpn					2424	77
BG05S04Kpn					627	91
BG05S05Kpn					340	86
BG05S07Kpn					307	27
BG05S09Kpn					348	85
BG05S10Kpn					2632	57
BG06R01Kpn				blaNDM-1	11	7
BG06R03Kpn					65	36
BG06R04Kpn				blaNDM-1	11	7
BG06R10Kpn				blaNDM-1	11	7
BG06S01Kpn					15	12
BG06S02Kpn					37	75
BG06S03Kpn					394	43
BG06S04Kpn					35	56
BG06S10Kpn					340	86
BG07R01Kpn				blaKPC-2	258	3
BG07R02Kpn				blaKPC-2	258	3
BG07R03Kpn				blaNDM-1	11	7
BG07R04Kpn				blaKPC-2	258	4
BG07R05Kpn				blaKPC-2	258	4
BG07R06Kpn				blaKPC-2	258	3
BG07R07Kpn				blaKPC-2	258	3
BG07R08Kpn				blaKPC-2	258	3
BG07R09Kpn				blaKPC-2	258	3
BG07R10Kpn				blaKPC-2	258	3
BG07S01Kpn					364	64
BG07S02Kpn					16	18
BG07S03Kpn					364	64
BG07S04Kpn					364	64
BG07S05Kpn					364	64
BG07S06Kpn					429	60
BG07S07Kpn					15	12
BG07S08Kpn					16	18
BG07S09Kpn					26	82
BG07S10Kpn					15	12
BG08R01Kpn				blaNDM-1	11	7
BG08R02Kpn				blaNDM-1	11	7
BG08R03Kpn				blaNDM-1	11	7
BG08R04Kpn				blaNDM-1	11	7
BG08R05Kpn				blaNDM-1	11	7
BG08R06Kpn				blaNDM-1	11	7
BG08R07Kpn				blaNDM-1	11	7
BG08R08Kpn				blaNDM-1	11	7
BG08R09Kpn				blaNDM-1	11	7
BG08R10Kpn				blaNDM-1	11	7
BG08S01Kpn					11	84
BG08S02Kpn					37	75
BG08S05Kpn					17	14
BG08S06Kpn					340	8
BG08S08Kpn					627	91
BG08S09Kv					1773	62
BG08S10Kpn					307	27
BG09R01Kpn				blaKPC-2	258	4
BG09R02Kpn				blaKPC-2	258	4
BG09R03Kpn				blaKPC-2	258	4
BG09R04Kpn				blaNDM-1	11	7
BG09R05Kpn				blaKPC-2	258	4
BG09R06Kpn					307	27
BG09R07Kpn				blaKPC-2	258	4
BG09R08Kpn				blaKPC-2	258	4
BG09R09Kpn				blaNDM-1	11	7
BG09R10Kpn				blaKPC-2	258	3
BG09S01Kpn					617	13
BG09S02Kpn					307	27
BG09S04Kpn					15	12
BG09S05Kv					681	80
BG09S06Kpn					29	29
BG09S07Kpn					307	27
BG09S08Kpn					4023	51
BG09S09Kpn					792	52
BG09S10Kpn					3750	47
BG10R01Kpn				blaNDM-1	11	7
BG10R02Kpn				blaNDM-1	11	7
BG10R03Kpn					11	7
BG10R04Kpn					11	7
BG10R05Kpn				blaNDM-1	11	7
BG10R06Kpn				blaNDM-1	11	7
BG10S01Kv					662	45
BG10S02Kpn					45	54
BG10S03Kpn					14	89
BG10S04Kpn					881	72
BG10S05Kpn					1788	44
BG10S06Kpn					147	15
BG11R01Kpn				blaKPC-2	258	3
BG11R02Kpn				blaKPC-2	258	4
BG11R03Kpn				blaKPC-2	258	4
BG11R04Kpn				blaNDM-1	11	7
BG11R05Kpn				blaKPC-2	258	3
BG11R06Kpn				blaKPC-2	258	3
BG11R07Kpn				blaKPC-2	258	4
BG11R08Kpn				blaKPC-2	258	3
BG11R09Kpn				blaKPC-2	258	3
BG11R10Kpn				blaKPC-2, blaNDM-1	11	7
BG11S01Kpn					307	27
BG11S02Kpn					17	14
BG11S03Kpn					29	29
BG11S04Kpn					3096	49
BG11S05Kv					355	63
BG11S06Kpn					420	79
BG11S07Kpn					36	65
BG11S08Kpn					340	8
BG11S09Kpn					258	3
BG11S10Kpn					719	74

## Sheet: 7. KvMLST(2019) vs MLVA (set C)
Table S7. KvMLST(2019) vs MLVA (set C)
ID	Description	MLST	MLVA	VNTR_52	VNTR_45	VNTR_53	VNTR_51	VNTR_60	VNTR_10	VNTR_27	VNTR_58		8.1 - 52	8.2 - 45	8.1 - 53	8.1 - 51	8.2 - 60	8.2 - 10	8.1 - 27	8.2 - 58	leuS	pgi	pgk	phoE	pyrg	rpoB	fusA		Adjusted Wallace and 95% CI
GCF_000692995	GCF_000692995.1_Kleb_pneu_BIDMC_61_V1_genomic.fna	16	102	4	1.25	3.27273	4	3	4	0	16		505	347	291	108	229	653	108	119	leuS(9)	pgi(3)	pgk(12)	phoE(8)	pyrG(3)	rpoB(5)	fusA(2)			MLST	MLVA
GCF_000694775	GCF_000694775.1_Kleb_pneu_MGH_80_V1_genomic.fna	22	139	3	2.25	3.27273	4	3	3	9	5		484	359	291	108	229	596	162	86	leuS(11)	pgi(3)	pgk(6)	phoE(12)	pyrG(11)	rpoB(6)	fusA(4)		MLST		0.764
GCF_000786375	GCF_000786375.2_ASM78637v2_genomic.fna	14	105	4	1.25	3.27273	4	3	4	6	7		505	347	291	108	229	653	144	92	leuS(7)	pgi(3)	pgk(6)	phoE(8)	pyrG(12)	rpoB(4)	fusA(3)		MLVA	0.958	(0.712-0.815)
GCF_001006625	GCF_001006625.1_ASM100662v1_genomic.fna	16	100	4	1.25	3.27273	4	3	4	0	10		505	347	291	108	229	653	108	101	leuS(9)	pgi(3)	pgk(12)	phoE(8)	pyrG(3)	rpoB(5)	fusA(2)			(0.936-0.979)
GCF_001076365	GCF_001076365.1_ASM107636v1_genomic.fna	32	113	5.04762	1.25	3.27273	4	3.14286	1	6	7		527	347	291	108	230	482	144	92	leuS(14)	pgi(16)	pgk(14)	phoE(15)	pyrG(21)	rpoB(7)	fusA(2)
GCF_001463685	GCF_001463685.1_ASM146368v1_genomic.fna	193	144	3.04762	3.25	3.27273	4	3	4	5	8		485	371	291	108	229	653	138	95	leuS(58)	pgi(45)	pgk(6)	phoE(25)	pyrG(35)	rpoB(13)	fusA(6)
GCF_002851415	GCF_002851415.1_ASM285141v1_genomic.fna	203	120	5.04762	2.16667	3.27273	4	3	3	9	5		527	358	291	108	229	596	162	86	leuS(59)	pgi(32)	pgk(29)	phoE(61)	pyrG(69)	rpoB(27)	fusA(4)		Name	# partitions	Simpson's ID	CI (95%)	CINA (95%)
GCF_002855465	GCF_002855465.1_ASM285546v1_genomic.fna	60	134	3	1.25	3.27273	4	3	3.80702	6	5		484	347	291	108	229	642	144	86	leuS(11)	pgi(6)	pgk(5)	phoE(30)	pyrG(16)	rpoB(4)	fusA(4)		VNTR_58	13	0.717	(0.620-0.813)	(0.620-0.813)
GCF_003195165	GCF_003195165.1_ASM319516v1_genomic.fna	129	121	5	2.25	3.27273	4	1.28571	4	11	5		526	359	291	108	217	653	174	86	leuS(13)	pgi(6)	pgk(6)	phoE(41)	pyrG(50)	rpoB(2)	fusA(4)		VNTR_27	8	0.799	(0.755-0.843)	(0.754-0.845)
GCF_003195475	GCF_003195475.1_ASM319547v1_genomic.fna	122	133	3	1.25	3.27273	4	3	4	5	5		484	347	291	108	229	653	138	86	leuS(5)	pgi(8)	pgk(7)	phoE(40)	pyrG(11)	rpoB(11)	fusA(4)		VNTR_10	5	0.382	(0.263-0.501)	(0.263-0.501)
GCF_003196025	GCF_003196025.1_ASM319602v1_genomic.fna	264	130	3	1.25	3.27273	4	1.28571	3	9	5		484	347	291	108	217	596	162	86	leuS(73)	pgi(4)	pgk(6)	phoE(24)	pyrG(4)	rpoB(21)	fusA(2)		VNTR_60	3	0.258	(0.148-0.368)	(0.148-0.368)
GCF_003196175	GCF_003196175.1_ASM319617v1_genomic.fna	116	130	3	1.25	3.27273	4	1.28571	3	9	5		484	347	291	108	217	596	162	86	leuS(2)	pgi(4)	pgk(6)	phoE(24)	pyrG(4)	rpoB(21)	fusA(2)		VNTR_51	3	0.045	(1.000-0.107)	(1.000-0.107)
GCF_003196235	GCF_003196235.1_ASM319623v1_genomic.fna	112	115	5.04762	1.25	3.27273	4	3	3	5	2		527	347	291	108	229	596	138	77	leuS(41)	pgi(5)	pgk(6)	phoE(8)	pyrG(4)	rpoB(2)	fusA(2)		VNTR_53	3	0.067	(1.000-0.140)	(1.000-0.140)
GCF_003196255	GCF_003196255.1_ASM319625v1_genomic.fna	112	115	5.04762	1.25	3.27273	4	3	3	5	2		527	347	291	108	229	596	138	77	leuS(41)	pgi(5)	pgk(6)	phoE(8)	pyrG(4)	rpoB(2)	fusA(2)		VNTR_45	4	0.477	(0.371-0.583)	(0.370-0.584)
GCF_003197095	GCF_003197095.1_ASM319709v1_genomic.fna	118	112	5.04762	1.25	3.27273	4	2	3	5	2		527	347	291	108	222	596	138	77	leuS(41)	pgi(5)	pgk(6)	phoE(8)	pyrG(35)	rpoB(2)	fusA(2)		VNTR_52	6	0.687	(0.640-0.734)	(0.638-0.736)
GCF_003197155	GCF_003197155.1_ASM319715v1_genomic.fna	116	130	3	1.25	3.27273	4	1.28571	3	9	5		484	347	291	108	217	596	162	86	leuS(2)	pgi(4)	pgk(6)	phoE(24)	pyrG(4)	rpoB(21)	fusA(2)		MLVA	52	0.968	(0.946-0.990)	(0.945-0.991)
GCF_003197235	GCF_003197235.1_ASM319723v1_genomic.fna	112	115	5.04762	1.25	3.27273	4	3	3	5	2		527	347	291	108	229	596	138	77	leuS(41)	pgi(5)	pgk(6)	phoE(8)	pyrG(4)	rpoB(2)	fusA(2)		MLST	48	0.960	(0.938-0.982)	(0.937-0.983)
GCF_003197295	GCF_003197295.1_ASM319729v1_genomic.fna	106	110	4	2.25	3.27273	4	3	4	8	5		505	359	291	108	229	653	156	86	leuS(5)	pgi(31)	pgk(5)	phoE(44)	pyrG(46)	rpoB(13)	fusA(2)
GCF_003290425	GCF_003290425.1_ASM329042v1_genomic.fna	63	116	5	1.25	3.27273	4	3	4	0	12		526	347	291	108	229	653	108	107	leuS(9)	pgi(3)	pgk(12)	phoE(31)	pyrG(3)	rpoB(5)	fusA(2)
GCF_003384975	GCF_003384975.1_ASM338497v1_genomic.fna	60	134	3	1.25	3.27273	4	3	3.80702	6	5		484	347	291	108	229	642	144	86	leuS(11)	pgi(6)	pgk(5)	phoE(30)	pyrG(16)	rpoB(4)	fusA(4)
GCF_003384985	GCF_003384985.1_ASM338498v1_genomic.fna	60	134	3	1.25	3.27273	4	3	3.80702	6	5		484	347	291	108	229	642	144	86	leuS(11)	pgi(6)	pgk(5)	phoE(30)	pyrG(16)	rpoB(4)	fusA(4)
GCF_003385025	GCF_003385025.1_ASM338502v1_genomic.fna	60	134	3	1.25	3.27273	4	3	3.80702	6	5		484	347	291	108	229	642	144	86	leuS(11)	pgi(6)	pgk(5)	phoE(30)	pyrG(16)	rpoB(4)	fusA(4)
GCF_003386835	GCF_003386835.1_ASM338683v1_genomic.fna	60	134	3	1.25	3.27273	4	3	3.80702	6	5		484	347	291	108	229	642	144	86	leuS(11)	pgi(6)	pgk(5)	phoE(30)	pyrG(16)	rpoB(4)	fusA(4)
GCF_003386915	GCF_003386915.1_ASM338691v1_genomic.fna	60	134	3	1.25	3.27273	4	3	3.80702	6	5		484	347	291	108	229	642	144	86	leuS(11)	pgi(6)	pgk(5)	phoE(30)	pyrG(16)	rpoB(4)	fusA(4)
GCF_003386925	GCF_003386925.1_ASM338692v1_genomic.fna	60	134	3	1.25	3.27273	4	3	3.80702	6	5		484	347	291	108	229	642	144	86	leuS(11)	pgi(6)	pgk(5)	phoE(30)	pyrG(16)	rpoB(4)	fusA(4)
GCF_003386935	GCF_003386935.1_ASM338693v1_genomic.fna	60	134	3	1.25	3.27273	4	3	3.80702	6	5		484	347	291	108	229	642	144	86	leuS(11)	pgi(6)	pgk(5)	phoE(30)	pyrG(16)	rpoB(4)	fusA(4)
GCF_003386995	GCF_003386995.1_ASM338699v1_genomic.fna	60	134	3	1.25	3.27273	4	3	3.80702	6	5		484	347	291	108	229	642	144	86	leuS(11)	pgi(6)	pgk(5)	phoE(30)	pyrG(16)	rpoB(4)	fusA(4)
GCF_003387005	GCF_003387005.1_ASM338700v1_genomic.fna	60	134	3	1.25	3.27273	4	3	3.80702	6	5		484	347	291	108	229	642	144	86	leuS(11)	pgi(6)	pgk(5)	phoE(30)	pyrG(16)	rpoB(4)	fusA(4)
GCF_003387015	GCF_003387015.1_ASM338701v1_genomic.fna	60	134	3	1.25	3.27273	4	3	3.80702	6	5		484	347	291	108	229	642	144	86	leuS(11)	pgi(6)	pgk(5)	phoE(30)	pyrG(16)	rpoB(4)	fusA(4)
GCF_003391015	GCF_003391015.1_ASM339101v1_genomic.fna	60	134	3	1.25	3.27273	4	3	3.80702	6	5		484	347	291	108	229	642	144	86	leuS(11)	pgi(6)	pgk(5)	phoE(30)	pyrG(16)	rpoB(4)	fusA(4)
GCF_003988975	GCF_003988975.1_ASM398897v1_genomic.fna	60	134	3	1.25	3.27273	4	3	3.80702	6	5		484	347	291	108	229	642	144	86	leuS(11)	pgi(6)	pgk(5)	phoE(30)	pyrG(16)	rpoB(4)	fusA(4)
GCF_003988985	GCF_003988985.1_ASM398898v1_genomic.fna	60	134	3	1.25	3.27273	4	3	3.80702	6	5		484	347	291	108	229	642	144	86	leuS(11)	pgi(6)	pgk(5)	phoE(30)	pyrG(16)	rpoB(4)	fusA(4)
GCF_004311045	GCF_004311045.1_ASM431104v1_genomic.fna	16	99	4	1.25	3.27273	4	3	4	0	7		505	347	291	108	229	653	108	92	leuS(9)	pgi(3)	pgk(12)	phoE(8)	pyrG(3)	rpoB(5)	fusA(2)
GCF_004311505	GCF_004311505.1_ASM431150v1_genomic.fna	248	111	4	2.25	3.27273	4	3	4	9	2		505	359	291	108	229	653	162	77	leuS(19)	pgi(24)	pgk(5)	phoE(6)	pyrG(5)	rpoB(7)	fusA(2)
GCF_004313525	GCF_004313525.1_ASM431352v1_genomic.fna	257	94	4.04762	1.25	3.27273	4	1.28571	4	8	2		506	347	291	108	217	653	156	77	leuS(11)	pgi(61)	pgk(5)	phoE(44)	pyrG(35)	rpoB(3)	fusA(4)
GCF_005217765	GCF_005217765.1_ASM521776v1_genomic.fna	32	114	5.04762	1.25	3.27273	4	3.14286	1	6	5		527	347	291	108	230	482	144	86	leuS(14)	pgi(16)	pgk(14)	phoE(15)	pyrG(21)	rpoB(7)	fusA(2)
GCF_009825415	GCF_009825415.1_ASM982541v1_genomic.fna	216	129	3	0.25	3.27273	4	3	4	8	2		484	335	291	108	229	653	156	77	leuS(10)	pgi(49)	pgk(12)	phoE(44)	pyrG(11)	rpoB(4)	fusA(2)
GCF_012274425	GCF_012274425.1_ASM1227442v1_genomic.fna	170	135	3	1.25	3.27273	4	3	4	8	5		484	347	291	108	229	653	156	86	leuS(50)	pgi(3)	pgk(5)	phoE(20)	pyrG(35)	rpoB(4)	fusA(2)
GCF_013266925	GCF_013266925.1_ASM1326692v1_genomic.fna	207	95	4	1.25	3.27273	4	1.28571	4	9	5		505	347	291	108	217	653	162	86	leuS(14)	pgi(24)	pgk(6)	phoE(44)	pyrG(13)	rpoB(3)	fusA(2)
GCF_014217415	GCF_014217415.1_ASM1421741v1_genomic.fna	214	138	3	2.25	1.90909	4	3	4.01754	8	5		484	359	276	108	229	654	156	86	leuS(11)	pgi(28)	pgk(5)	phoE(12)	pyrG(9)	rpoB(2)	fusA(2)
GCF_014283115	GCF_014283115.1_ASM1428311v1_genomic.fna	225	109	4	1.25	1.90909	4	3	3	11	5		505	347	276	108	229	596	174	86	leuS(11)	pgi(27)	pgk(2)	phoE(8)	pyrG(45)	rpoB(28)	fusA(2)
GCF_014287145	GCF_014287145.1_ASM1428714v1_genomic.fna	16	131	3	1.25	3.27273	4	3	4	0	12		484	347	291	108	229	653	108	107	leuS(9)	pgi(3)	pgk(12)	phoE(8)	pyrG(3)	rpoB(5)	fusA(2)
GCF_014595735	GCF_014595735.1_ASM1459573v1_genomic.fna	204	117	5	1.25	3.27273	4	3	3.98246	0	6		526	347	291	108	229	652	108	89	leuS(60)	pgi(39)	pgk(6)	phoE(33)	pyrG(39)	rpoB(13)	fusA(4)
GCF_014595745	GCF_014595745.1_ASM1459574v1_genomic.fna	204	117	5	1.25	3.27273	4	3	3.98246	0	6		526	347	291	108	229	652	108	89	leuS(60)	pgi(39)	pgk(6)	phoE(33)	pyrG(39)	rpoB(13)	fusA(4)
GCF_014595775	GCF_014595775.1_ASM1459577v1_genomic.fna	14	105	4	1.25	3.27273	4	3	4	6	7		505	347	291	108	229	653	144	92	leuS(7)	pgi(3)	pgk(6)	phoE(8)	pyrG(12)	rpoB(4)	fusA(3)
GCF_015718035	GCF_015718035.1_ASM1571803v1_genomic.fna	140	104	4	1.25	3.27273	4	3	4	6	5		505	347	291	108	229	653	144	86	leuS(11)	pgi(27)	pgk(2)	phoE(51)	pyrG(53)	rpoB(4)	fusA(2)
GCF_016598855	GCF_016598855.1_ASM1659885v1_genomic.fna	16	101	4	1.25	3.27273	4	3	4	0	14		505	347	291	108	229	653	108	113	leuS(9)	pgi(3)	pgk(12)	phoE(8)	pyrG(3)	rpoB(5)	fusA(2)
GCF_016643235	GCF_016643235.1_ASM1664323v1_genomic.fna	140	104	4	1.25	3.27273	4	3	4	6	5		505	347	291	108	229	653	144	86	leuS(11)	pgi(27)	pgk(2)	phoE(51)	pyrG(53)	rpoB(4)	fusA(2)
GCF_018108385	GCF_018108385.1_ASM1810838v1_genomic.fna	14	105	4	1.25	3.27273	4	3	4	6	7		505	347	291	108	229	653	144	92	leuS(7)	pgi(3)	pgk(6)	phoE(8)	pyrG(12)	rpoB(4)	fusA(3)
GCF_018221695	GCF_018221695.1_ASM1822169v1_genomic.fna	81	97	4.04762	1.25	3	4	3	3	3	6		506	347	288	108	229	596	126	89	leuS(2)	pgi(6)	pgk(12)	phoE(38)	pyrG(39)	rpoB(16)	fusA(4)
GCF_018446665	GCF_018446665.1_ASM1844666v1_genomic.fna	193	144	3.04762	3.25	3.27273	4	3	4	5	8		485	371	291	108	229	653	138	95	leuS(58)	pgi(45)	pgk(6)	phoE(25)	pyrG(35)	rpoB(13)	fusA(6)
GCF_018447615	GCF_018447615.1_ASM1844761v1_genomic.fna	193	144	3.04762	3.25	3.27273	4	3	4	5	8		485	371	291	108	229	653	138	95	leuS(58)	pgi(45)	pgk(6)	phoE(25)	pyrG(35)	rpoB(13)	fusA(6)
GCF_019800335	GCF_019800335.1_ASM1980033v1_genomic.fna	96	119	5	2.25	3.27273	4	3.14286	2	0	7		526	359	291	108	230	539	108	92	leuS(11)	pgi(4)	pgk(10)	phoE(6)	pyrG(44)	rpoB(8)	fusA(2)
GCF_020115635	GCF_020115635.1_ASM2011563v1_genomic.fna	170	106	4	1.25	3.27273	4	3	4	8	5		505	347	291	108	229	653	156	86	leuS(50)	pgi(3)	pgk(5)	phoE(20)	pyrG(35)	rpoB(4)	fusA(2)
GCF_020116335	GCF_020116335.1_ASM2011633v1_genomic.fna	227	142	3	2.25	3.27273	4	3	4	9	5		484	359	291	108	229	653	162	86	leuS(11)	pgi(44)	pgk(6)	phoE(51)	pyrG(34)	rpoB(13)	fusA(2)
GCF_020118155	GCF_020118155.1_ASM2011815v1_genomic.fna	193	140	3.04762	2.25	3.27273	4	3	4	5	8		485	359	291	108	229	653	138	95	leuS(58)	pgi(45)	pgk(6)	phoE(25)	pyrG(35)	rpoB(13)	fusA(6)
GCF_020120835	GCF_020120835.1_ASM2012083v1_genomic.fna	138	108	4.04762	2.25	3.27273	4	1.28571	4	9	7		506	359	291	108	217	653	162	92	leuS(45)	pgi(37)	pgk(25)	phoE(8)	pyrG(11)	rpoB(23)	fusA(13)
GCF_021261925	GCF_021261925.1_ASM2126192v1_genomic.fna	90	136	3.04762	1.25	3.27273	4	3	4	9	9		485	347	291	108	229	653	162	98	leuS(32)	pgi(29)	pgk(3)	phoE(24)	pyrG(35)	rpoB(19)	fusA(4)
GCF_021264105	GCF_021264105.1_ASM2126410v1_genomic.fna	170	106	4	1.25	3.27273	4	3	4	8	5		505	347	291	108	229	653	156	86	leuS(50)	pgi(3)	pgk(5)	phoE(20)	pyrG(35)	rpoB(4)	fusA(2)
GCF_021533725	GCF_021533725.1_ASM2153372v1_genomic.fna	227	142	3	2.25	3.27273	4	3	4	9	5		484	359	291	108	229	653	162	86	leuS(11)	pgi(44)	pgk(6)	phoE(51)	pyrG(34)	rpoB(13)	fusA(2)
GCF_021727155	GCF_021727155.1_ASM2172715v1_genomic.fna	32	114	5.04762	1.25	3.27273	4	3.14286	1	6	5		527	347	291	108	230	482	144	86	leuS(14)	pgi(16)	pgk(14)	phoE(15)	pyrG(21)	rpoB(7)	fusA(2)
GCF_022810335	GCF_022810335.1_ASM2281033v1_genomic.fna	32	114	5.04762	1.25	3.27273	4	3.14286	1	6	5		527	347	291	108	230	482	144	86	leuS(14)	pgi(16)	pgk(14)	phoE(15)	pyrG(21)	rpoB(7)	fusA(2)
GCF_024651245	GCF_024651245.1_ASM2465124v1_genomic.fna	318	141	3	2.25	3.27273	4	3	4.01754	8	8		484	359	291	108	229	654	156	95	leuS(38)	pgi(33)	pgk(3)	phoE(25)	pyrG(2)	rpoB(13)	fusA(6)
GCF_026007575	GCF_026007575.1_ASM2600757v1_genomic.fna	292	143	3	2.25	3.27273	4	3	4	9	7		484	359	291	108	229	653	162	92	leuS(11)	pgi(28)	pgk(6)	phoE(43)	pyrG(15)	rpoB(24)	fusA(2)
GCF_026007615	GCF_026007615.1_ASM2600761v1_genomic.fna	16	131	3	1.25	3.27273	4	3	4	0	12		484	347	291	108	229	653	108	107	leuS(9)	pgi(3)	pgk(12)	phoE(8)	pyrG(3)	rpoB(5)	fusA(2)
GCF_026007655	GCF_026007655.1_ASM2600765v1_genomic.fna	16	132	3	1.25	3.27273	4	3	4	0	14		484	347	291	108	229	653	108	113	leuS(9)	pgi(3)	pgk(12)	phoE(8)	pyrG(3)	rpoB(5)	fusA(2)
GCF_026007775	GCF_026007775.1_ASM2600777v1_genomic.fna	16	100	4	1.25	3.27273	4	3	4	0	10		505	347	291	108	229	653	108	101	leuS(9)	pgi(3)	pgk(12)	phoE(8)	pyrG(3)	rpoB(5)	fusA(2)
GCF_026007915	GCF_026007915.1_ASM2600791v1_genomic.fna	302	133	3.04762	1.25	3.27273	4	3	4	5	5		485	347	291	108	229	653	138	86	leuS(18)	pgi(4)	pgk(5)	phoE(69)	pyrG(90)	rpoB(31)	fusA(4)
GCF_900085185	GCF_900085185.1_12045_6_91_genomic.fna	276	98	4	1.25	3.27273	4	3	3	9	5		505	347	291	108	229	596	162	86	leuS(74)	pgi(28)	pgk(5)	phoE(2)	pyrG(15)	rpoB(7)	fusA(2)
GCF_900087855	GCF_900087855.1_KVMX100_PRJEB7831_wgs.embl.gz_genomic.fna	82	124	5.90476	2.58333	3.27273	4	3	4	6	4		545	363	291	108	229	653	144	83	leuS(30)	pgi(25)	pgk(21)	phoE(39)	pyrG(40)	rpoB(17)	fusA(4)
GCF_900171985	GCF_900171985.1_16189_8_6_genomic.fna	258	107	4	1.25	3.27273	4	3	4.01754	14	9		505	347	291	108	229	654	192	98	leuS(9)	pgi(62)	pgk(6)	phoE(35)	pyrG(85)	rpoB(30)	fusA(19)
GCF_900509395	GCF_900509395.1_17870_5_22_genomic.fna	156	103	4	1.25	3.27273	4	3	4	5	9		505	347	291	108	229	653	138	98	leuS(46)	pgi(28)	pgk(16)	phoE(38)	pyrG(58)	rpoB(16)	fusA(4)
GCF_900509475	GCF_900509475.1_18174_4_55_genomic.fna	134	137	3.04762	1.25	3	4	3	4	9	5		485	347	288	108	229	653	162	86	leuS(2)	pgi(4)	pgk(3)	phoE(38)	pyrG(52)	rpoB(18)	fusA(4)
GCF_900509515	GCF_900509515.1_18174_5_46_genomic.fna	147	93	4	1.25	3.27273	4	1.28571	3	8	5		505	347	291	108	217	596	156	86	leuS(11)	pgi(28)	pgk(6)	phoE(43)	pyrG(55)	rpoB(13)	fusA(2)
GCF_900509535	GCF_900509535.1_18174_6_64_genomic.fna	149	110	4	2.25	3.27273	4	3	4	8	5		505	359	291	108	229	653	156	86	leuS(5)	pgi(38)	pgk(5)	phoE(44)	pyrG(46)	rpoB(13)	fusA(2)
GCF_900509625	GCF_900509625.1_18489_5_134_genomic.fna	140	104	4	1.25	3.27273	4	3	4	6	5		505	347	291	108	229	653	144	86	leuS(11)	pgi(27)	pgk(2)	phoE(51)	pyrG(53)	rpoB(4)	fusA(2)
GCF_900509645	GCF_900509645.1_18623_2_139_genomic.fna	32	114	5.04762	1.25	3.27273	4	3.14286	1	6	5		527	347	291	108	230	482	144	86	leuS(14)	pgi(16)	pgk(14)	phoE(15)	pyrG(21)	rpoB(7)	fusA(2)
GCF_900509655	GCF_900509655.1_18623_2_63_genomic.fna	138	108	4.04762	2.25	3.27273	4	1.28571	4	9	7		506	359	291	108	217	653	162	92	leuS(45)	pgi(37)	pgk(25)	phoE(8)	pyrG(11)	rpoB(23)	fusA(13)
GCF_900509755	GCF_900509755.1_19084_3_175_genomic.fna	159	95	4.04762	1.25	3	4	1.28571	4	9	5		506	347	288	108	217	653	162	86	leuS(2)	pgi(4)	pgk(3)	phoE(38)	pyrG(4)	rpoB(18)	fusA(4)
GCF_900509765	GCF_900509765.1_18858_1_29_genomic.fna	143	118	5.04762	1.25	4.63636	4	1.28571	4	8	13		527	347	306	108	217	653	156	110	leuS(11)	pgi(24)	pgk(18)	phoE(52)	pyrG(54)	rpoB(3)	fusA(2)
GCF_900559295	GCF_900559295.1_9221_7_18_genomic.fna	179	122	5.04762	2.25	3.27273	4	3	4	6	5		527	359	291	108	229	653	144	86	leuS(11)	pgi(4)	pgk(6)	phoE(58)	pyrG(63)	rpoB(2)	fusA(2)
GCF_900978625	GCF_900978625.1_814.1_genomic.fna	239	128	8	3.16667	3.27273	2	3	4	3	4		589	370	291	102	229	653	126	83	leuS(53)	pgi(55)	pgk(20)	phoE(64)	pyrG(78)	rpoB(17)	fusA(7)
GCF_900978645	GCF_900978645.1_885.1_genomic.fna	240	125	5.90476	2.5	3.27273	4	3	5	6	4		545	362	291	108	229	710	144	83	leuS(30)	pgi(25)	pgk(32)	phoE(65)	pyrG(79)	rpoB(29)	fusA(4)
GCF_900978675	GCF_900978675.1_1266.1_genomic.fna	241	123	5	2.5	3.27273	4	3	4	6	4		526	362	291	108	229	653	144	83	leuS(30)	pgi(25)	pgk(32)	phoE(39)	pyrG(80)	rpoB(17)	fusA(4)
GCF_900978755	GCF_900978755.1_1283.1_genomic.fna	242	126	7.04762	2.58333	3.27273	5	3	4	6	4		569	363	291	111	229	653	144	83	leuS(30)	pgi(56)	pgk(21)	phoE(66)	pyrG(81)	rpoB(17)	fusA(4)
GCF_900978805	GCF_900978805.1_1375.1_genomic.fna	243	127	7	3.16667	3.27273	4	3	4	3	3		568	370	291	108	229	653	126	80	leuS(68)	pgi(57)	pgk(33)	phoE(67)	pyrG(82)	rpoB(17)	fusA(7)
GCF_902164095	GCF_902164095.1_25964_2_190_genomic.fna	186	96	4	1.25	3.27273	4	1.28571	4	9	2		505	347	291	108	217	653	162	77	leuS(56)	pgi(24)	pgk(16)	phoE(60)	pyrG(34)	rpoB(3)	fusA(4)
GCF_902704665	GCF_902704665.1_Kpngiani7132485_genomic.fna	227	142	3	2.25	3.27273	4	3	4	9	5		484	359	291	108	229	653	162	86	leuS(11)	pgi(44)	pgk(6)	phoE(51)	pyrG(34)	rpoB(13)	fusA(2)

## Sheet: 8. Automatic copy number calc
	Resulting repeat copy number									Input Corresponding amplicon size from electrophoresis
Code	VNTR_52	VNTR_45	VNTR_53	VNTR_51	VNTR_60	VNTR_10	VNTR_27	VNTR_58		VNTR_52	VNTR_45	VNTR_53	VNTR_51	VNTR_60	VNTR_10	VNTR_27	VNTR_58
ATCC_13883 ref	4	3	0	4	4	2	5	4		505	368	255	108	236	539	138	83
ATCC_700603 ref	3	3	3.27273	3	-0.428571	2	3	6		484	368	291	105	205	539	126	89
test 1	3	2	3.27273	4	3	5	9	5		484	356	291	108	229	710	162	86
test 2	3	2	2.18182	4	4	2	5	3		484	356	279	108	236	539	138	80
Table S8. Calculator for conversion of amplicon size to repeat copy number Input amplicon size from each mPCR in the right side of the table. Copy your resulting profile as text and input it as Query in https://microbesgenotyping.i2bc.paris-saclay.fr/databases/public in public Database Klebsiella_spp_v1.
